# Supplementary material for: MARSY: a multitask deep-learning framework for prediction of drug combination synergy scores
Source: Bioinformatics. 2023 Apr 6;39(4):btad177. doi: 10.1093/bioinformatics/btad177 (PMC10359108; doi:10.1093/bioinformatics/btad177)
Supplement: btad177_Supplementary_Data [file btad177_supplementary_data.zip]

Archive with 5 entries (5 files):
- Supp_TableS1_AUROC.xlsx
- Supp_TableS2_Multitask_Analysis.xlsx
- Supp_TableS6_MARSY_Predictions.xlsx
- Supp_TableS7_BreastCancer_Analysis.xlsx
- SuppFileS1.pdf
