# Supplementary material for: MARSY: a multitask deep-learning framework for prediction of drug combination synergy scores
Source: Bioinformatics. 2023 Apr 6;39(4):btad177. doi: 10.1093/bioinformatics/btad177 (PMC10359108; doi:10.1093/bioinformatics/btad177)
Supplement: btad177_Supplementary_Data [file btad177_supplementary_data.zip › Supp_TableS6_MARSY_Predictions.xlsx]

## Sheet: Caption
Table S4. ZIP scores of all possible combinations of 69 unique drugs on 75 cancer cell lines.
The first sheet shows the scores already present in DrugComb (present in the training set).
The second sheet shows the scores predicted using MARSY.
The last sheet shows the first two sheets put together as a completed matrix.

## Sheet: Present_in_training
	Drug 1	Drug 2	SF-268	SF-295	SF-539	SNB-75	T98G	BT-549	HS 578T	KPL1	MCF7	MDA-MB-231	MDAMB436	MDA-MB-468	T-47D	ZR751	BT-20	BT-474	CAMA-1	HCC1187	HCC1395	HCC1419	HCC1500	HCC1569	HCC1954	HCC70	MDA-MB-157	MDA-MB-175-VII	MDA-MB-361	MDA-MB-415	MDA-MB-453	SK-BR-3	UACC-812	K-562	RPMI-8226	HDLM-2	L-1236	786-0	A498	ACHN	CAKI-1	UO-31	HCT116	HCT-15	HT29	KM12	SW-620	A549	EKVX
0	lapatinib	imiquimod	0.480708	2.50581	-0.832389	-1.48734	Predicted	2.20499	-4.87216	Predicted	0.571898	4.76764	Predicted	-2.15632	-3.6233	Predicted	Predicted	Predicted	Predicted	Predicted	Predicted	Predicted	Predicted	Predicted	Predicted	Predicted	Predicted	Predicted	Predicted	Predicted	Predicted	Predicted	Predicted	1.29547	-4.01205	Predicted	Predicted	-3.12341	-3.9965	-4.52762	-0.231933	-0.741805	-1.48329	1.01451	3.13851	Predicted	2.82415	-2.57355	-6.91479
1	lapatinib	allopurinol	0.602095	-0.546515	1.64587	-4.53801	Predicted	-0.872235	-1.31755	Predicted	3.55427	0.953758	Predicted	-6.65318	-4.15509	Predicted	Predicted	Predicted	Predicted	Predicted	Predicted	Predicted	Predicted	Predicted	Predicted	Predicted	Predicted	Predicted	Predicted	Predicted	Predicted	Predicted	Predicted	0.887389	-4.74358	Predicted	Predicted	-4.34844	-1.47654	-8.79119	-4.94968	-2.77347	-5.13362	1.46546	-0.350882	6.03753	2.67284	-4.13681	-6.0842
2	lapatinib	thalidomide	-0.119524	4.38038	-0.458907	-0.188539	Predicted	-3.7906	0.55489	Predicted	-1.25858	-0.854959	Predicted	-2.17606	0.820846	Predicted	Predicted	Predicted	Predicted	Predicted	Predicted	Predicted	Predicted	Predicted	Predicted	Predicted	Predicted	Predicted	Predicted	Predicted	Predicted	Predicted	Predicted	2.43602	-2.97739	Predicted	Predicted	-1.18256	-3.296	-6.27674	-2.92045	0.714324	4.84424	-4.2102	0.22419	-1.22475	0.536645	1.47549	-4.48574
3	lapatinib	vorinostat	4.03654	-2.36804	-5.36566	-3.7935	Predicted	-3.39841	-1.13667	Predicted	-5.47101	-5.00987	Predicted	-5.62721	Predicted	Predicted	Predicted	Predicted	Predicted	Predicted	Predicted	Predicted	Predicted	Predicted	Predicted	Predicted	Predicted	Predicted	Predicted	Predicted	Predicted	Predicted	Predicted	-6.92913	14.9708	Predicted	Predicted	-4.32929	-5.67836	-6.34659	-4.08074	-5.79073	Predicted	-3.02815	Predicted	-3.02869	Predicted	-3.83345	-1.27747
4	lapatinib	sorafenib	3.82883	-1.98741	0.673073	-0.778773	Predicted	5.61723	0.38077	Predicted	-1.06777	2.29254	Predicted	-3.5154	Predicted	Predicted	Predicted	Predicted	Predicted	Predicted	Predicted	Predicted	Predicted	Predicted	Predicted	Predicted	Predicted	Predicted	Predicted	Predicted	Predicted	Predicted	Predicted	18.7651	11.8396	Predicted	Predicted	1.7416	-2.74916	-0.0787953	1.45218	-2.46995	Predicted	2.3684	Predicted	2.38802	Predicted	-0.454749	7.64876
5	lapatinib	mitoxantrone	7.88372	13.3858	3.45742	5.53483	Predicted	8.27393	3.49481	Predicted	9.0237	4.75016	Predicted	1.20425	3.05094	Predicted	Predicted	Predicted	Predicted	Predicted	Predicted	Predicted	Predicted	Predicted	Predicted	Predicted	Predicted	Predicted	Predicted	Predicted	Predicted	Predicted	Predicted	5.96297	Predicted	Predicted	Predicted	4.35146	3.57662	5.33649	6.41579	-7.46625	13.7019	9.03667	18.9244	9.3341	12.2467	6.06708	6.49781
6	lapatinib	dasatinib	3.70662	0.321002	2.64751	-2.19649	Predicted	-0.30608	-1.06353	Predicted	-0.823514	3.86416	Predicted	-4.66756	Predicted	Predicted	Predicted	Predicted	Predicted	Predicted	Predicted	Predicted	Predicted	Predicted	Predicted	Predicted	Predicted	Predicted	Predicted	Predicted	Predicted	Predicted	Predicted	22.93	-0.934881	Predicted	Predicted	4.1966	-3.87067	0.677114	3.34661	-2.3918	Predicted	3.98937	Predicted	4.42267	Predicted	0.871194	-6.2362
7	lapatinib	paclitaxel	5.70531	7.28625	14.7489	9.3341	Predicted	3.66414	11.8066	Predicted	4.52258	3.87468	Predicted	3.48406	Predicted	Predicted	Predicted	Predicted	Predicted	Predicted	Predicted	Predicted	Predicted	Predicted	Predicted	Predicted	Predicted	Predicted	Predicted	Predicted	Predicted	Predicted	Predicted	16.0436	17.4175	Predicted	Predicted	17.0691	5.48981	5.02021	8.44526	0.481694	Predicted	-1.86917	Predicted	22.0199	Predicted	10.1742	3.80588
8	lapatinib	fulvestrant	-1.85373	-1.47029	8.15847	-0.913874	Predicted	0.982356	0.935012	Predicted	8.26731	0.408425	Predicted	-7.88661	2.56775	Predicted	Predicted	Predicted	Predicted	Predicted	Predicted	Predicted	Predicted	Predicted	Predicted	Predicted	Predicted	Predicted	Predicted	Predicted	Predicted	Predicted	Predicted	0.927051	5.18741	Predicted	Predicted	-0.857137	Predicted	Predicted	1.82789	-0.295123	-3.54103	-4.93205	-2.24293	12.0411	0.248524	-4.42011	5.38568
9	lapatinib	docetaxel	13.5798	12.5048	29.8319	5.74382	Predicted	10.2823	15.634	Predicted	2.96316	8.43332	Predicted	3.75334	8.87321	Predicted	Predicted	Predicted	Predicted	Predicted	Predicted	Predicted	Predicted	Predicted	Predicted	Predicted	Predicted	Predicted	Predicted	Predicted	Predicted	Predicted	Predicted	31.1599	28.6226	Predicted	Predicted	5.46922	3.67499	3.57155	16.5779	-1.81574	22.2633	-1.27542	21.369	12.6438	11.1459	10.1619	3.0014
10	lapatinib	nilotinib	10.0162	0.510433	2.82085	1.1845	Predicted	1.62882	3.12577	Predicted	0.628343	5.04007	Predicted	-3.07106	7.11739	Predicted	Predicted	Predicted	Predicted	Predicted	Predicted	Predicted	Predicted	Predicted	Predicted	Predicted	Predicted	Predicted	Predicted	Predicted	Predicted	Predicted	Predicted	18.3352	6.77327	Predicted	Predicted	0.918313	0.815646	-5.49443	2.98428	-1.19662	6.66993	5.07534	0.763212	4.29721	1.129	-0.34362	-3.91651
11	lapatinib	cyclophosphamide	3.75741	6.1196	8.15235	-2.27293	Predicted	Predicted	-1.56495	Predicted	-1.62212	-3.62587	Predicted	-3.61605	Predicted	Predicted	Predicted	Predicted	Predicted	Predicted	Predicted	Predicted	Predicted	Predicted	Predicted	Predicted	Predicted	Predicted	Predicted	Predicted	Predicted	Predicted	Predicted	-1.22572	-4.68368	Predicted	Predicted	-4.54853	1.24297	-9.52459	-3.31944	0.902166	Predicted	1.96917	Predicted	2.30254	Predicted	0.206131	-4.3202
12	lapatinib	thiotepa	2.46398	-4.55929	-0.0498449	-1.98377	Predicted	-0.22296	-1.45577	Predicted	-2.68819	-5.28735	Predicted	-9.0407	-2.15534	Predicted	Predicted	Predicted	Predicted	Predicted	Predicted	Predicted	Predicted	Predicted	Predicted	Predicted	Predicted	Predicted	Predicted	Predicted	Predicted	Predicted	Predicted	1.25166	0.0825496	Predicted	Predicted	-5.07549	-3.65451	-5.41148	-8.23176	-7.1945	-7.30004	-3.5006	-4.96265	-0.0794411	-2.59871	-9.98663	-6.11682
13	lapatinib	letrozole	6.48433	0.558593	2.56401	-0.921652	Predicted	2.00976	3.40905	Predicted	-1.302	1.1	Predicted	-1.17471	2.15899	Predicted	Predicted	Predicted	Predicted	Predicted	Predicted	Predicted	Predicted	Predicted	Predicted	Predicted	Predicted	Predicted	Predicted	Predicted	Predicted	Predicted	Predicted	14.2864	-1.50126	Predicted	Predicted	1.02831	-4.17384	-3.33705	-1.63721	-3.02442	6.49302	3.21054	2.55391	1.84388	2.22253	-0.597638	-3.72843
14	lapatinib	ifosfamide	-0.511306	-1.08217	2.82099	-1.04639	Predicted	-2.86823	3.64015	Predicted	-0.459717	-2.78745	Predicted	-4.83918	0.516956	Predicted	Predicted	Predicted	Predicted	Predicted	Predicted	Predicted	Predicted	Predicted	Predicted	Predicted	Predicted	Predicted	Predicted	Predicted	Predicted	Predicted	Predicted	-0.0820233	-1.69375	Predicted	Predicted	-4.05423	-1.52222	-1.10817	-2.85853	1.56441	5.94284	4.70805	-1.50269	2.34785	-0.350039	1.11736	-3.81351
15	lapatinib	temozolomide	4.99021	1.39101	2.17709	0.527344	Predicted	-0.462961	-2.2073	Predicted	0.71001	1.5523	Predicted	-3.72725	Predicted	Predicted	Predicted	Predicted	Predicted	Predicted	Predicted	Predicted	Predicted	Predicted	Predicted	Predicted	Predicted	Predicted	Predicted	Predicted	Predicted	Predicted	Predicted	11.9666	-2.09139	Predicted	Predicted	-5.17266	-1.4095	-7.1724	17.3144	-4.82111	Predicted	2.49695	Predicted	5.89466	Predicted	-0.657945	-4.64055
16	lapatinib	busulfan	-1.7784	-2.43564	-0.545622	-3.81948	Predicted	-1.71657	-2.94598	Predicted	-3.5979	1.64937	Predicted	-4.73142	-5.72081	Predicted	Predicted	Predicted	Predicted	Predicted	Predicted	Predicted	Predicted	Predicted	Predicted	Predicted	Predicted	Predicted	Predicted	Predicted	Predicted	Predicted	Predicted	0.146743	-7.47874	Predicted	Predicted	-4.71463	-5.28394	-11.5998	-1.99317	-2.0716	-4.413	-0.190648	-1.19934	0.897612	-0.785461	-5.88914	-4.30584
17	lapatinib	sunitinib	0.366951	0.357803	-6.60119	2.10943	Predicted	2.26546	0.87842	Predicted	-1.32297	4.39831	Predicted	-0.349446	Predicted	Predicted	Predicted	Predicted	Predicted	Predicted	Predicted	Predicted	Predicted	Predicted	Predicted	Predicted	Predicted	Predicted	Predicted	Predicted	Predicted	Predicted	Predicted	-1.48079	-0.0453682	Predicted	Predicted	-1.2971	-0.355074	-5.58598	2.27465	-6.96483	Predicted	9.77042	Predicted	-5.11668	Predicted	-1.72022	-2.37811
18	lapatinib	raloxifene	3.80049	1.17723	0.295317	-1.87456	Predicted	1.89628	5.80007	Predicted	-2.06193	3.65789	Predicted	-1.79914	0.894877	Predicted	Predicted	Predicted	Predicted	Predicted	Predicted	Predicted	Predicted	Predicted	Predicted	Predicted	Predicted	Predicted	Predicted	Predicted	Predicted	Predicted	Predicted	-3.20093	10.9378	Predicted	Predicted	0.244	-0.430424	-1.64882	1.10425	-3.7881	4.33677	1.90597	7.64652	8.07356	4.81114	1.01949	0.493929
19	lapatinib	celecoxib	4.39198	2.79275	-0.3521	-0.406085	Predicted	0.89298	-0.914849	Predicted	-0.933714	3.40174	Predicted	-2.66771	-1.04256	Predicted	Predicted	Predicted	Predicted	Predicted	Predicted	Predicted	Predicted	Predicted	Predicted	Predicted	Predicted	Predicted	Predicted	Predicted	Predicted	Predicted	Predicted	0.575719	2.13779	Predicted	Predicted	-0.133263	-2.23508	-3.62898	-2.31649	-6.54638	2.59997	1.19169	-0.883056	2.86935	1.54978	-2.0367	-4.07351
20	lapatinib	lenalidomide	1.75639	3.68416	4.64901	-3.31378	Predicted	-0.450397	2.60629	Predicted	-1.36989	2.20898	Predicted	-1.52566	-2.87835	Predicted	Predicted	Predicted	Predicted	Predicted	Predicted	Predicted	Predicted	Predicted	Predicted	Predicted	Predicted	Predicted	Predicted	Predicted	Predicted	Predicted	Predicted	-0.882358	Predicted	Predicted	Predicted	-2.11867	-2.45046	0.707349	-2.10022	-2.21954	-1.0291	1.02094	3.2617	-1.51499	1.05542	0.0267114	-4.48784
21	lapatinib	imatinib	11.1382	0.27703	-0.850116	0.411681	Predicted	2.51693	0.158745	Predicted	-0.372937	2.9205	Predicted	-2.22541	1.64825	Predicted	Predicted	Predicted	Predicted	Predicted	Predicted	Predicted	Predicted	Predicted	Predicted	Predicted	Predicted	Predicted	Predicted	Predicted	Predicted	Predicted	Predicted	8.47768	3.41196	Predicted	Predicted	-2.53058	-1.28264	-5.78806	2.52913	-1.32402	8.18861	2.46987	-0.281664	0.946708	3.16204	1.33231	-0.355288
22	lapatinib	dacarbazine	3.68473	-1.24193	-1.00121	-2.40767	Predicted	0.842763	0.711961	Predicted	-0.0815433	5.1198	Predicted	-2.50486	-0.35342	Predicted	Predicted	Predicted	Predicted	Predicted	Predicted	Predicted	Predicted	Predicted	Predicted	Predicted	Predicted	Predicted	Predicted	Predicted	Predicted	Predicted	Predicted	-3.94118	Predicted	Predicted	Predicted	-0.409933	-1.49901	-5.92876	-5.94772	-7.05943	-0.607285	-0.425692	0.723564	-3.96245	5.35525	-4.35631	-2.44404
23	lapatinib	methotrexate	5.25788	1.47812	-10.0443	-8.5176	Predicted	-5.54386	-0.592605	Predicted	-3.60946	-0.916669	Predicted	-12.0448	Predicted	Predicted	Predicted	Predicted	Predicted	Predicted	Predicted	Predicted	Predicted	Predicted	Predicted	Predicted	Predicted	Predicted	Predicted	Predicted	Predicted	Predicted	Predicted	-0.17917	4.81872	Predicted	Predicted	-3.03849	-10.175	-5.25567	-4.9891	2.46025	Predicted	0.162257	Predicted	3.72238	Predicted	-0.877659	-3.14712
24	lapatinib	bortezomib	-1.8409	Predicted	-1.67946	-1.78365	Predicted	3.60297	-0.770859	Predicted	-9.96414	-0.323833	Predicted	-2.05719	Predicted	Predicted	Predicted	Predicted	Predicted	Predicted	Predicted	Predicted	Predicted	Predicted	Predicted	Predicted	Predicted	Predicted	Predicted	Predicted	Predicted	Predicted	Predicted	2.29867	3.75271	Predicted	Predicted	0.132977	-4.57162	-0.67578	-4.01046	1.25144	Predicted	0.463295	Predicted	0.945071	Predicted	-1.4205	-6.44232
25	lapatinib	anastrozole	-1.10526	-0.333283	-3.00145	-0.916321	Predicted	-1.40247	-2.80866	Predicted	-0.988138	3.13771	Predicted	-6.24048	-5.20446	Predicted	Predicted	Predicted	Predicted	Predicted	Predicted	Predicted	Predicted	Predicted	Predicted	Predicted	Predicted	Predicted	Predicted	Predicted	Predicted	Predicted	Predicted	-0.795373	2.73496	Predicted	Predicted	-0.253355	Predicted	-1.64767	0.154801	-2.26436	0.227839	11.4403	-1.57454	1.84064	-0.841319	-3.473	-0.877788
26	lapatinib	mitotane	0.105678	0.198392	7.77331	-1.96602	Predicted	1.2058	0.531929	Predicted	1.57877	-0.825537	Predicted	-6.52826	-3.26612	Predicted	Predicted	Predicted	Predicted	Predicted	Predicted	Predicted	Predicted	Predicted	Predicted	Predicted	Predicted	Predicted	Predicted	Predicted	Predicted	Predicted	Predicted	-1.12726	2.2322	Predicted	Predicted	-0.402905	-2.62195	-3.52999	-0.877221	-0.51751	2.50336	4.49369	1.09015	-0.244733	2.31101	-2.90759	-1.80586
27	lapatinib	dexrazoxane	-2.47313	-8.43177	-3.81702	-4.11216	Predicted	-2.66079	-3.42731	Predicted	-5.24983	-2.24521	Predicted	-5.65503	-2.87284	Predicted	Predicted	Predicted	Predicted	Predicted	Predicted	Predicted	Predicted	Predicted	Predicted	Predicted	Predicted	Predicted	Predicted	Predicted	Predicted	Predicted	Predicted	-6.85835	Predicted	Predicted	Predicted	-5.16282	-5.10784	-4.0068	-6.34214	-5.71969	3.2191	-1.36218	1.37252	Predicted	-8.48774	2.67389	-3.86605
28	lapatinib	methoxsalen	1.70357	1.19486	0.777895	1.81514	Predicted	-4.23835	-2.84304	Predicted	4.89414	-0.18502	Predicted	-3.42813	-2.14873	Predicted	Predicted	Predicted	Predicted	Predicted	Predicted	Predicted	Predicted	Predicted	Predicted	Predicted	Predicted	Predicted	Predicted	Predicted	Predicted	Predicted	Predicted	-2.68976	-2.57675	Predicted	Predicted	-2.33597	-4.72162	-5.76349	-3.59867	-1.31202	1.44824	-5.27457	-0.428325	-0.23824	4.33817	-0.767282	-3.13109
29	lapatinib	amifostine	-0.888565	0.364395	3.65737	-1.83539	Predicted	1.13547	2.50509	Predicted	4.66276	-0.152398	Predicted	-4.47581	Predicted	Predicted	Predicted	Predicted	Predicted	Predicted	Predicted	Predicted	Predicted	Predicted	Predicted	Predicted	Predicted	Predicted	Predicted	Predicted	Predicted	Predicted	Predicted	1.60815	-4.13838	Predicted	Predicted	-5.10239	-4.2338	-4.55991	0.238747	0.175451	-0.0567506	-1.81296	3.00855	5.52405	3.70649	-4.79691	0.204177
30	lapatinib	gefitinib	-1.39462	-0.975767	-2.33133	-3.94663	Predicted	-3.4056	-1.10719	Predicted	-3.77133	1.29563	Predicted	-0.951905	-6.95503	Predicted	Predicted	Predicted	Predicted	Predicted	Predicted	Predicted	Predicted	Predicted	Predicted	Predicted	Predicted	Predicted	Predicted	Predicted	Predicted	Predicted	Predicted	0.167887	Predicted	Predicted	Predicted	-4.73885	-6.14855	-2.00805	-1.92968	-8.90657	-1.66007	-6.79422	-1.01464	-0.259833	6.59339	-5.00226	-7.16912
31	lapatinib	altretamine	2.96374	-1.29546	1.82823	-0.948497	Predicted	2.56353	5.56751	Predicted	1.88537	3.58865	Predicted	-0.727031	-0.0209034	Predicted	Predicted	Predicted	Predicted	Predicted	Predicted	Predicted	Predicted	Predicted	Predicted	Predicted	Predicted	Predicted	Predicted	Predicted	Predicted	Predicted	Predicted	2.82047	Predicted	Predicted	Predicted	1.12429	0.543404	-2.37188	-1.72521	-1.64078	1.15588	2.36347	6.63215	-3.00566	3.71056	-2.65619	-2.15078
32	lapatinib	teniposide	1.58754	11.6082	0.584444	-1.47956	Predicted	7.48057	2.29385	Predicted	2.20998	7.16475	Predicted	-2.18728	-10.076	Predicted	Predicted	Predicted	Predicted	Predicted	Predicted	Predicted	Predicted	Predicted	Predicted	Predicted	Predicted	Predicted	Predicted	Predicted	Predicted	Predicted	Predicted	1.12638	Predicted	Predicted	Predicted	2.61128	4.63567	2.42392	2.05733	-4.90824	3.90581	10.2235	6.72138	3.46604	8.78941	4.9693	0.16075
33	lapatinib	chlorambucil	-9.69994	3.17856	1.53719	-4.83287	Predicted	-8.46177	-4.64091	Predicted	3.5235	-0.383605	Predicted	-8.69591	-7.06754	Predicted	Predicted	Predicted	Predicted	Predicted	Predicted	Predicted	Predicted	Predicted	Predicted	Predicted	Predicted	Predicted	Predicted	Predicted	Predicted	Predicted	Predicted	-5.53625	Predicted	Predicted	Predicted	-2.3748	-7.37759	-4.20884	-4.49025	-7.30103	0.353884	0.668154	-4.91953	-2.0228	-5.87982	-0.855313	-4.36789
34	lapatinib	exemestane	1.64159	2.25381	0.00502529	-8.02588	Predicted	2.14562	0.445877	Predicted	1.65755	1.90471	Predicted	-0.498501	-6.97084	Predicted	Predicted	Predicted	Predicted	Predicted	Predicted	Predicted	Predicted	Predicted	Predicted	Predicted	Predicted	Predicted	Predicted	Predicted	Predicted	Predicted	Predicted	0.980121	Predicted	Predicted	Predicted	1.77978	-1.46232	-1.68742	-0.462191	-10.1576	0.311977	0.734717	2.13038	-2.24264	1.70081	1.61914	0.338925
35	lapatinib	vemurafenib	1.95648	-0.498953	0.0282665	-1.32712	Predicted	1.27474	5.32774	Predicted	1.08875	3.44685	Predicted	-1.47314	3.12853	Predicted	Predicted	Predicted	Predicted	Predicted	Predicted	Predicted	Predicted	Predicted	Predicted	Predicted	Predicted	Predicted	Predicted	Predicted	Predicted	Predicted	Predicted	1.06832	7.67542	Predicted	Predicted	-1.01248	-2.10289	2.79726	1.97031	-3.08241	1.61314	1.3512	13.6633	3.43795	12.6176	-3.93347	-1.56294
36	lapatinib	abiraterone	2.24952	-2.46486	-1.97631	-3.23527	Predicted	2.52018	6.66847	Predicted	-2.52577	0.782767	Predicted	Predicted	-3.17743	Predicted	Predicted	Predicted	Predicted	Predicted	Predicted	Predicted	Predicted	Predicted	Predicted	Predicted	Predicted	Predicted	Predicted	Predicted	Predicted	Predicted	Predicted	-0.849006	4.19834	Predicted	Predicted	-3.24589	0.655407	-3.78704	-4.57722	-5.50747	-1.59192	-1.43241	-0.327762	-1.57175	1.8597	-3.86962	-1.45836
37	lapatinib	ruxolitinib	3.40454	-1.17564	-0.948522	-0.144598	Predicted	2.01094	3.70197	Predicted	0.94436	-0.214059	Predicted	-2.38777	0.768625	Predicted	Predicted	Predicted	Predicted	Predicted	Predicted	Predicted	Predicted	Predicted	Predicted	Predicted	Predicted	Predicted	Predicted	Predicted	Predicted	Predicted	Predicted	-2.79415	5.76779	Predicted	24.4529	-0.318214	-1.09508	-0.96368	-6.04155	-4.98952	0.774893	0.34403	4.84949	1.93831	1.75196	-6.38701	-4.2668
38	lapatinib	axitinib	0.743137	-2.47455	-2.64793	-3.92225	Predicted	1.87408	2.20286	Predicted	-0.56946	4.24863	Predicted	-2.92294	-2.16988	Predicted	Predicted	Predicted	Predicted	Predicted	Predicted	Predicted	Predicted	Predicted	Predicted	Predicted	Predicted	Predicted	Predicted	Predicted	Predicted	Predicted	Predicted	2.14434	7.03808	Predicted	Predicted	0.784343	-1.52581	-1.4702	-4.01066	-2.42148	-1.74352	-0.138808	2.25999	-1.37406	1.58589	-5.09201	-1.65267
39	lapatinib	crizotinib	0.806779	-3.87138	1.05887	-3.15203	Predicted	2.78873	3.77733	Predicted	-2.43734	-0.981972	Predicted	-0.556172	2.7365	Predicted	Predicted	Predicted	Predicted	Predicted	Predicted	Predicted	Predicted	Predicted	Predicted	Predicted	Predicted	Predicted	Predicted	Predicted	Predicted	Predicted	Predicted	2.10688	5.43711	Predicted	Predicted	-0.592175	-2.32014	1.21687	-7.56753	-3.21833	-5.01455	-0.675837	0.473028	8.22348	-1.20886	-6.5549	-1.32409
40	lapatinib	decitabine	Predicted	Predicted	Predicted	Predicted	Predicted	Predicted	Predicted	Predicted	Predicted	Predicted	Predicted	Predicted	Predicted	Predicted	Predicted	Predicted	Predicted	Predicted	Predicted	Predicted	Predicted	Predicted	Predicted	Predicted	Predicted	Predicted	Predicted	Predicted	Predicted	Predicted	Predicted	Predicted	Predicted	Predicted	Predicted	Predicted	Predicted	Predicted	Predicted	Predicted	Predicted	Predicted	Predicted	Predicted	Predicted	Predicted	Predicted
41	lapatinib	dovitinib	Predicted	Predicted	Predicted	Predicted	Predicted	Predicted	Predicted	Predicted	Predicted	Predicted	Predicted	Predicted	Predicted	Predicted	Predicted	Predicted	Predicted	Predicted	Predicted	Predicted	Predicted	Predicted	Predicted	Predicted	Predicted	Predicted	Predicted	Predicted	Predicted	Predicted	Predicted	Predicted	Predicted	Predicted	Predicted	Predicted	Predicted	Predicted	Predicted	Predicted	Predicted	Predicted	Predicted	Predicted	Predicted	Predicted	Predicted
42	lapatinib	embelin	Predicted	Predicted	Predicted	Predicted	Predicted	Predicted	Predicted	Predicted	Predicted	Predicted	Predicted	Predicted	Predicted	Predicted	Predicted	Predicted	Predicted	Predicted	Predicted	Predicted	Predicted	Predicted	Predicted	Predicted	Predicted	Predicted	Predicted	Predicted	Predicted	Predicted	Predicted	Predicted	Predicted	Predicted	Predicted	Predicted	Predicted	Predicted	Predicted	Predicted	Predicted	Predicted	Predicted	Predicted	Predicted	Predicted	Predicted
43	lapatinib	enmd-2076	Predicted	Predicted	Predicted	Predicted	Predicted	Predicted	Predicted	Predicted	Predicted	Predicted	Predicted	Predicted	Predicted	Predicted	Predicted	Predicted	Predicted	Predicted	Predicted	Predicted	Predicted	Predicted	Predicted	Predicted	Predicted	Predicted	Predicted	Predicted	Predicted	Predicted	Predicted	Predicted	Predicted	Predicted	Predicted	Predicted	Predicted	Predicted	Predicted	Predicted	Predicted	Predicted	Predicted	Predicted	Predicted	Predicted	Predicted
44	lapatinib	etoposide	Predicted	Predicted	Predicted	Predicted	Predicted	Predicted	Predicted	Predicted	Predicted	Predicted	Predicted	Predicted	Predicted	Predicted	Predicted	Predicted	Predicted	Predicted	Predicted	Predicted	Predicted	Predicted	Predicted	Predicted	Predicted	Predicted	Predicted	Predicted	Predicted	Predicted	Predicted	Predicted	Predicted	Predicted	Predicted	Predicted	Predicted	Predicted	Predicted	Predicted	Predicted	Predicted	Predicted	Predicted	Predicted	Predicted	Predicted
45	lapatinib	gemcitabine	Predicted	Predicted	Predicted	Predicted	Predicted	Predicted	Predicted	Predicted	Predicted	Predicted	Predicted	Predicted	Predicted	Predicted	Predicted	Predicted	Predicted	Predicted	Predicted	Predicted	Predicted	Predicted	Predicted	Predicted	Predicted	Predicted	Predicted	Predicted	Predicted	Predicted	Predicted	Predicted	Predicted	Predicted	Predicted	Predicted	Predicted	Predicted	Predicted	Predicted	Predicted	Predicted	Predicted	Predicted	Predicted	Predicted	Predicted
46	lapatinib	indole-3-carbinol	Predicted	Predicted	Predicted	Predicted	Predicted	Predicted	Predicted	Predicted	Predicted	Predicted	Predicted	Predicted	Predicted	Predicted	Predicted	Predicted	Predicted	Predicted	Predicted	Predicted	Predicted	Predicted	Predicted	Predicted	Predicted	Predicted	Predicted	Predicted	Predicted	Predicted	Predicted	Predicted	Predicted	Predicted	Predicted	Predicted	Predicted	Predicted	Predicted	Predicted	Predicted	Predicted	Predicted	Predicted	Predicted	Predicted	Predicted
47	lapatinib	ku-0063794	Predicted	Predicted	Predicted	Predicted	Predicted	Predicted	Predicted	Predicted	Predicted	Predicted	Predicted	Predicted	Predicted	Predicted	Predicted	Predicted	Predicted	Predicted	Predicted	Predicted	Predicted	Predicted	Predicted	Predicted	Predicted	Predicted	Predicted	Predicted	Predicted	Predicted	Predicted	Predicted	Predicted	Predicted	Predicted	Predicted	Predicted	Predicted	Predicted	Predicted	Predicted	Predicted	Predicted	Predicted	Predicted	Predicted	Predicted
48	lapatinib	pazopanib	Predicted	Predicted	Predicted	Predicted	Predicted	Predicted	Predicted	Predicted	Predicted	Predicted	Predicted	Predicted	Predicted	Predicted	Predicted	Predicted	Predicted	Predicted	Predicted	Predicted	Predicted	Predicted	Predicted	Predicted	Predicted	Predicted	Predicted	Predicted	Predicted	Predicted	Predicted	Predicted	Predicted	Predicted	Predicted	Predicted	Predicted	Predicted	Predicted	Predicted	Predicted	Predicted	Predicted	Predicted	Predicted	Predicted	Predicted
49	lapatinib	pf-562271	Predicted	Predicted	Predicted	Predicted	Predicted	Predicted	Predicted	Predicted	Predicted	Predicted	Predicted	Predicted	Predicted	Predicted	Predicted	Predicted	Predicted	Predicted	Predicted	Predicted	Predicted	Predicted	Predicted	Predicted	Predicted	Predicted	Predicted	Predicted	Predicted	Predicted	Predicted	Predicted	Predicted	Predicted	Predicted	Predicted	Predicted	Predicted	Predicted	Predicted	Predicted	Predicted	Predicted	Predicted	Predicted	Predicted	Predicted
50	lapatinib	pioglitazone	Predicted	Predicted	Predicted	Predicted	Predicted	Predicted	Predicted	Predicted	Predicted	Predicted	Predicted	Predicted	Predicted	Predicted	Predicted	Predicted	Predicted	Predicted	Predicted	Predicted	Predicted	Predicted	Predicted	Predicted	Predicted	Predicted	Predicted	Predicted	Predicted	Predicted	Predicted	Predicted	Predicted	Predicted	Predicted	Predicted	Predicted	Predicted	Predicted	Predicted	Predicted	Predicted	Predicted	Predicted	Predicted	Predicted	Predicted
51	lapatinib	plx-4720	Predicted	Predicted	Predicted	Predicted	Predicted	Predicted	Predicted	Predicted	Predicted	Predicted	Predicted	Predicted	Predicted	Predicted	Predicted	Predicted	Predicted	Predicted	Predicted	Predicted	Predicted	Predicted	Predicted	Predicted	Predicted	Predicted	Predicted	Predicted	Predicted	Predicted	Predicted	Predicted	Predicted	Predicted	Predicted	Predicted	Predicted	Predicted	Predicted	Predicted	Predicted	Predicted	Predicted	Predicted	Predicted	Predicted	Predicted
52	lapatinib	tipifarnib	Predicted	Predicted	Predicted	Predicted	Predicted	Predicted	Predicted	Predicted	Predicted	Predicted	Predicted	Predicted	Predicted	Predicted	Predicted	Predicted	Predicted	Predicted	Predicted	Predicted	Predicted	Predicted	Predicted	Predicted	Predicted	Predicted	Predicted	Predicted	Predicted	Predicted	Predicted	Predicted	Predicted	Predicted	Predicted	Predicted	Predicted	Predicted	Predicted	Predicted	Predicted	Predicted	Predicted	Predicted	Predicted	Predicted	Predicted
53	lapatinib	veliparib	Predicted	Predicted	Predicted	Predicted	Predicted	Predicted	Predicted	Predicted	Predicted	Predicted	Predicted	Predicted	Predicted	Predicted	Predicted	Predicted	Predicted	Predicted	Predicted	Predicted	Predicted	Predicted	Predicted	Predicted	Predicted	Predicted	Predicted	Predicted	Predicted	Predicted	Predicted	Predicted	Predicted	Predicted	Predicted	Predicted	Predicted	Predicted	Predicted	Predicted	Predicted	Predicted	Predicted	Predicted	Predicted	Predicted	Predicted
54	lapatinib	vincristine	Predicted	Predicted	Predicted	Predicted	Predicted	Predicted	Predicted	Predicted	Predicted	Predicted	Predicted	Predicted	Predicted	Predicted	Predicted	Predicted	Predicted	Predicted	Predicted	Predicted	Predicted	Predicted	Predicted	Predicted	Predicted	Predicted	Predicted	Predicted	Predicted	Predicted	Predicted	Predicted	Predicted	Predicted	Predicted	Predicted	Predicted	Predicted	Predicted	Predicted	Predicted	Predicted	Predicted	Predicted	Predicted	Predicted	Predicted
55	lapatinib	vx-702	Predicted	Predicted	Predicted	Predicted	Predicted	Predicted	Predicted	Predicted	Predicted	Predicted	Predicted	Predicted	Predicted	Predicted	Predicted	Predicted	Predicted	Predicted	Predicted	Predicted	Predicted	Predicted	Predicted	Predicted	Predicted	Predicted	Predicted	Predicted	Predicted	Predicted	Predicted	Predicted	Predicted	Predicted	Predicted	Predicted	Predicted	Predicted	Predicted	Predicted	Predicted	Predicted	Predicted	Predicted	Predicted	Predicted	Predicted
56	lapatinib	enzastaurin	Predicted	Predicted	Predicted	Predicted	Predicted	Predicted	Predicted	Predicted	Predicted	Predicted	Predicted	Predicted	Predicted	Predicted	Predicted	Predicted	Predicted	Predicted	Predicted	Predicted	Predicted	Predicted	Predicted	Predicted	Predicted	Predicted	Predicted	Predicted	Predicted	Predicted	Predicted	Predicted	Predicted	Predicted	Predicted	Predicted	Predicted	Predicted	Predicted	Predicted	Predicted	Predicted	Predicted	Predicted	Predicted	Predicted	Predicted
57	lapatinib	erlotinib	Predicted	Predicted	Predicted	Predicted	Predicted	Predicted	Predicted	Predicted	Predicted	Predicted	Predicted	Predicted	Predicted	Predicted	Predicted	Predicted	Predicted	Predicted	Predicted	Predicted	Predicted	Predicted	Predicted	Predicted	Predicted	Predicted	Predicted	Predicted	Predicted	Predicted	Predicted	Predicted	Predicted	Predicted	Predicted	Predicted	Predicted	Predicted	Predicted	Predicted	Predicted	Predicted	Predicted	Predicted	Predicted	Predicted	Predicted
58	lapatinib	bms-536924	Predicted	Predicted	Predicted	Predicted	Predicted	Predicted	Predicted	Predicted	Predicted	Predicted	Predicted	Predicted	Predicted	Predicted	Predicted	Predicted	Predicted	Predicted	Predicted	Predicted	Predicted	Predicted	Predicted	Predicted	Predicted	Predicted	Predicted	Predicted	Predicted	Predicted	Predicted	Predicted	Predicted	Predicted	Predicted	Predicted	Predicted	Predicted	Predicted	Predicted	Predicted	Predicted	Predicted	Predicted	Predicted	Predicted	Predicted
59	lapatinib	dorsomorphin	Predicted	Predicted	Predicted	Predicted	Predicted	Predicted	Predicted	Predicted	Predicted	Predicted	Predicted	Predicted	Predicted	Predicted	Predicted	Predicted	Predicted	Predicted	Predicted	Predicted	Predicted	Predicted	Predicted	Predicted	Predicted	Predicted	Predicted	Predicted	Predicted	Predicted	Predicted	Predicted	Predicted	Predicted	Predicted	Predicted	Predicted	Predicted	Predicted	Predicted	Predicted	Predicted	Predicted	Predicted	Predicted	Predicted	Predicted
60	lapatinib	palbociclib	Predicted	Predicted	Predicted	Predicted	Predicted	Predicted	Predicted	Predicted	Predicted	Predicted	Predicted	Predicted	Predicted	Predicted	Predicted	Predicted	Predicted	Predicted	Predicted	Predicted	Predicted	Predicted	Predicted	Predicted	Predicted	Predicted	Predicted	Predicted	Predicted	Predicted	Predicted	Predicted	Predicted	Predicted	Predicted	Predicted	Predicted	Predicted	Predicted	Predicted	Predicted	Predicted	Predicted	Predicted	Predicted	Predicted	Predicted
61	lapatinib	midostaurin	Predicted	Predicted	Predicted	Predicted	Predicted	Predicted	Predicted	Predicted	Predicted	Predicted	Predicted	Predicted	Predicted	Predicted	Predicted	Predicted	Predicted	Predicted	Predicted	Predicted	Predicted	Predicted	Predicted	Predicted	Predicted	Predicted	Predicted	Predicted	Predicted	Predicted	Predicted	Predicted	Predicted	Predicted	Predicted	Predicted	Predicted	Predicted	Predicted	Predicted	Predicted	Predicted	Predicted	Predicted	Predicted	Predicted	Predicted
62	lapatinib	bi-78d3	Predicted	Predicted	Predicted	Predicted	Predicted	Predicted	Predicted	Predicted	Predicted	Predicted	Predicted	Predicted	Predicted	Predicted	Predicted	Predicted	Predicted	Predicted	Predicted	Predicted	Predicted	Predicted	Predicted	Predicted	Predicted	Predicted	Predicted	Predicted	Predicted	Predicted	Predicted	Predicted	Predicted	Predicted	Predicted	Predicted	Predicted	Predicted	Predicted	Predicted	Predicted	Predicted	Predicted	Predicted	Predicted	Predicted	Predicted
63	lapatinib	nilutamide	Predicted	Predicted	Predicted	Predicted	Predicted	Predicted	Predicted	Predicted	Predicted	Predicted	Predicted	Predicted	Predicted	Predicted	Predicted	Predicted	Predicted	Predicted	Predicted	Predicted	Predicted	Predicted	Predicted	Predicted	Predicted	Predicted	Predicted	Predicted	Predicted	Predicted	Predicted	Predicted	Predicted	Predicted	Predicted	Predicted	Predicted	Predicted	Predicted	Predicted	Predicted	Predicted	Predicted	Predicted	Predicted	Predicted	Predicted
64	lapatinib	lestaurtinib	Predicted	Predicted	Predicted	Predicted	Predicted	Predicted	Predicted	Predicted	Predicted	Predicted	Predicted	Predicted	Predicted	Predicted	Predicted	Predicted	Predicted	Predicted	Predicted	Predicted	Predicted	Predicted	Predicted	Predicted	Predicted	Predicted	Predicted	Predicted	Predicted	Predicted	Predicted	Predicted	Predicted	Predicted	Predicted	Predicted	Predicted	Predicted	Predicted	Predicted	Predicted	Predicted	Predicted	Predicted	Predicted	Predicted	Predicted
65	lapatinib	lfm-a13	Predicted	Predicted	Predicted	Predicted	Predicted	Predicted	Predicted	Predicted	Predicted	Predicted	Predicted	Predicted	Predicted	Predicted	Predicted	Predicted	Predicted	Predicted	Predicted	Predicted	Predicted	Predicted	Predicted	Predicted	Predicted	Predicted	Predicted	Predicted	Predicted	Predicted	Predicted	Predicted	Predicted	Predicted	Predicted	Predicted	Predicted	Predicted	Predicted	Predicted	Predicted	Predicted	Predicted	Predicted	Predicted	Predicted	Predicted
66	lapatinib	sns-314	Predicted	Predicted	Predicted	Predicted	Predicted	Predicted	Predicted	Predicted	Predicted	Predicted	Predicted	Predicted	Predicted	Predicted	Predicted	Predicted	Predicted	Predicted	Predicted	Predicted	Predicted	Predicted	Predicted	Predicted	Predicted	Predicted	Predicted	Predicted	Predicted	Predicted	Predicted	Predicted	Predicted	Predicted	Predicted	Predicted	Predicted	Predicted	Predicted	Predicted	Predicted	Predicted	Predicted	Predicted	Predicted	Predicted	Predicted
67	lapatinib	vatalanib	Predicted	Predicted	Predicted	Predicted	Predicted	Predicted	Predicted	Predicted	Predicted	Predicted	Predicted	Predicted	Predicted	Predicted	Predicted	Predicted	Predicted	Predicted	Predicted	Predicted	Predicted	Predicted	Predicted	Predicted	Predicted	Predicted	Predicted	Predicted	Predicted	Predicted	Predicted	Predicted	Predicted	Predicted	Predicted	Predicted	Predicted	Predicted	Predicted	Predicted	Predicted	Predicted	Predicted	Predicted	Predicted	Predicted	Predicted
68	imiquimod	allopurinol	12.8666	2.7903	-1.13353	-1.66622	Predicted	0.307076	-1.38232	Predicted	0.450799	-0.143485	Predicted	5.60491	-1.20002	Predicted	Predicted	Predicted	Predicted	Predicted	Predicted	Predicted	Predicted	Predicted	Predicted	Predicted	Predicted	Predicted	Predicted	Predicted	Predicted	Predicted	Predicted	1.5482	-0.183702	Predicted	Predicted	0.047686	-0.708209	-0.712792	1.56265	-0.838891	-3.33129	-0.120778	0.0149726	0.220925	-0.58457	0.355859	0.698203
69	imiquimod	thalidomide	4.9063	-3.41028	13.4423	0.170838	Predicted	-2.40571	-0.703341	Predicted	3.87872	-0.0562141	Predicted	0.41225	-2.22825	Predicted	Predicted	Predicted	Predicted	Predicted	Predicted	Predicted	Predicted	Predicted	Predicted	Predicted	Predicted	Predicted	Predicted	Predicted	Predicted	Predicted	Predicted	-6.43725	-1.41643	Predicted	Predicted	0.941983	3.59201	1.16983	0.868521	0.146338	6.8241	-0.328612	-3.13214	16.1017	-0.048827	-1.56981	2.34975
70	imiquimod	vorinostat	1.94215	-0.0743984	-6.54622	-2.91521	Predicted	0.0462569	-4.45649	Predicted	-4.22076	-0.866684	Predicted	1.08761	0.301169	Predicted	Predicted	Predicted	Predicted	Predicted	Predicted	Predicted	Predicted	Predicted	Predicted	Predicted	Predicted	Predicted	Predicted	Predicted	Predicted	Predicted	Predicted	-3.74145	0.99176	Predicted	Predicted	1.77802	-2.32068	-5.69415	-6.85254	1.72644	2.94003	3.38143	-3.66596	-6.82631	0.296649	-0.808305	-1.03051
71	imiquimod	sorafenib	0.73622	-0.70942	-0.181855	-2.39298	Predicted	2.35305	0.210512	Predicted	2.34573	-1.56264	Predicted	-2.77064	-3.12178	Predicted	Predicted	Predicted	Predicted	Predicted	Predicted	Predicted	Predicted	Predicted	Predicted	Predicted	Predicted	Predicted	Predicted	Predicted	Predicted	Predicted	Predicted	5.89782	21.1752	Predicted	Predicted	0.412968	-0.769347	-1.36861	4.30619	3.78707	-3.999	2.52861	4.77918	0.662418	5.11657	0.635541	-0.297428
72	imiquimod	mitoxantrone	0.757183	2.54743	2.80799	2.20012	Predicted	9.30998	4.90436	Predicted	7.81702	-0.0910973	Predicted	1.90477	4.60088	Predicted	Predicted	Predicted	Predicted	Predicted	Predicted	Predicted	Predicted	Predicted	Predicted	Predicted	Predicted	Predicted	Predicted	Predicted	Predicted	Predicted	Predicted	1.82561	0.264006	Predicted	Predicted	2.53965	5.77663	2.75023	0.866966	-7.98234	-1.25569	-3.86893	5.74531	3.96422	-1.6125	3.84063	-2.36043
73	imiquimod	dasatinib	1.87207	-0.214666	-2.14992	-3.91843	Predicted	0.536957	-7.07417	Predicted	2.92645	-2.32489	Predicted	-1.66946	-3.50409	Predicted	Predicted	Predicted	Predicted	Predicted	Predicted	Predicted	Predicted	Predicted	Predicted	Predicted	Predicted	Predicted	Predicted	Predicted	Predicted	Predicted	Predicted	2.27831	-0.969062	Predicted	Predicted	-3.88429	2.51097	-8.98137	0.243579	-1.46957	-3.68731	-4.80537	0.437584	2.43903	-0.404237	2.54134	-5.5904
74	imiquimod	paclitaxel	-0.477571	-0.419976	1.8532	Predicted	Predicted	8.78466	4.30637	Predicted	-1.49978	2.77988	Predicted	2.7462	11.3074	Predicted	Predicted	Predicted	Predicted	Predicted	Predicted	Predicted	Predicted	Predicted	Predicted	Predicted	Predicted	Predicted	Predicted	Predicted	Predicted	Predicted	Predicted	30.6887	-0.768874	Predicted	Predicted	0.746885	0.589933	-1.66395	-1.73648	-3.18616	23.3884	-8.06715	0.383489	-1.16967	-2.07518	5.94826	-1.71195
75	imiquimod	fulvestrant	1.94041	2.09785	1.60299	-0.50531	Predicted	1.13666	-4.53666	Predicted	-1.27802	0.918718	Predicted	1.39226	6.38436	Predicted	Predicted	Predicted	Predicted	Predicted	Predicted	Predicted	Predicted	Predicted	Predicted	Predicted	Predicted	Predicted	Predicted	Predicted	Predicted	Predicted	Predicted	7.55999	2.84766	Predicted	Predicted	-0.473156	1.42996	1.55868	2.44101	0.970705	-4.05597	4.12799	1.5113	8.10288	1.71802	0.896073	-2.8484
76	imiquimod	docetaxel	-6.17861	-10.1106	-1.45905	Predicted	Predicted	-9.80223	-0.614873	Predicted	4.33247	-10.6906	Predicted	-3.66941	-4.71131	Predicted	Predicted	Predicted	Predicted	Predicted	Predicted	Predicted	Predicted	Predicted	Predicted	Predicted	Predicted	Predicted	Predicted	Predicted	Predicted	Predicted	Predicted	Predicted	-3.5714	Predicted	Predicted	-4.76791	-0.666523	-1.0398	7.06912	-1.93819	-1.69941	1.21513	-2.27503	-11.3522	-5.2879	-1.18923	-1.22955
77	imiquimod	nilotinib	11.7267	1.5208	1.50737	-1.26042	Predicted	2.74939	-6.17304	Predicted	2.27049	-2.83866	Predicted	-1.75845	-0.637344	Predicted	Predicted	Predicted	Predicted	Predicted	Predicted	Predicted	Predicted	Predicted	Predicted	Predicted	Predicted	Predicted	Predicted	Predicted	Predicted	Predicted	Predicted	3.80987	9.70733	Predicted	Predicted	-0.440728	1.02706	-0.109634	2.06828	4.12936	-2.19059	3.26793	4.9142	1.07605	3.79688	0.866984	-0.367461
78	imiquimod	cyclophosphamide	6.29436	-2.75971	Predicted	3.27332	Predicted	-3.55365	-0.240058	Predicted	2.00679	2.34411	Predicted	2.28391	-1.09467	Predicted	Predicted	Predicted	Predicted	Predicted	Predicted	Predicted	Predicted	Predicted	Predicted	Predicted	Predicted	Predicted	Predicted	Predicted	Predicted	Predicted	Predicted	-5.61716	-1.33052	Predicted	Predicted	0.897924	3.72183	3.77886	5.4417	0.796407	4.38989	-1.49416	-2.20181	14.7891	-2.98125	-1.40048	6.03527
79	imiquimod	thiotepa	-2.9942	-7.86635	-6.21795	Predicted	Predicted	-1.56053	-0.361988	Predicted	-3.0887	-7.07996	Predicted	5.04093	-7.374	Predicted	Predicted	Predicted	Predicted	Predicted	Predicted	Predicted	Predicted	Predicted	Predicted	Predicted	Predicted	Predicted	Predicted	Predicted	Predicted	Predicted	Predicted	-10.5349	-7.13485	Predicted	Predicted	-6.41001	-4.21111	-0.453257	-3.72727	-3.29155	0.663276	-7.97586	-1.74219	-4.12052	-9.13941	7.49055	-3.53962
80	imiquimod	letrozole	2.7077	3.62989	-4.5748	-2.5005	Predicted	-0.196211	1.39596	Predicted	2.8354	1.81155	Predicted	0.381798	-1.12496	Predicted	Predicted	Predicted	Predicted	Predicted	Predicted	Predicted	Predicted	Predicted	Predicted	Predicted	Predicted	Predicted	Predicted	Predicted	Predicted	Predicted	Predicted	2.73784	-1.62125	Predicted	Predicted	2.16567	-1.11358	0.958403	2.14992	0.143699	-3.9681	2.80348	4.8885	5.48181	2.10336	-5.21804	0.743434
81	imiquimod	ifosfamide	-1.89277	0.591125	4.14678	0.823119	Predicted	-1.49675	-1.0767	Predicted	1.49242	-1.66154	Predicted	1.16721	1.05665	Predicted	Predicted	Predicted	Predicted	Predicted	Predicted	Predicted	Predicted	Predicted	Predicted	Predicted	Predicted	Predicted	Predicted	Predicted	Predicted	Predicted	Predicted	-2.22342	2.26626	Predicted	Predicted	-1.63384	0.584258	1.19044	2.38797	-0.000288668	4.07305	3.6711	1.05072	2.67818	1.2411	-5.13619	-1.66861
82	imiquimod	temozolomide	2.63768	-0.387804	-1.77248	Predicted	-6.15215	-0.697949	0.0823083	Predicted	0.882785	-2.5316	Predicted	-4.06772	-4.73748	Predicted	Predicted	Predicted	Predicted	Predicted	Predicted	Predicted	Predicted	Predicted	Predicted	Predicted	Predicted	Predicted	Predicted	Predicted	Predicted	Predicted	Predicted	-6.82118	-4.92065	Predicted	Predicted	-2.58218	0.791164	-0.335496	-0.922411	-3.57827	-0.243525	0.669087	-0.639603	-6.07978	-4.76643	-0.486653	1.77194
83	imiquimod	busulfan	0.369436	-2.44633	-2.29273	-1.497	Predicted	-3.93054	-5.45354	Predicted	0.0871928	2.14683	Predicted	-0.884204	3.60711	Predicted	Predicted	Predicted	Predicted	Predicted	Predicted	Predicted	Predicted	Predicted	Predicted	Predicted	Predicted	Predicted	Predicted	Predicted	Predicted	Predicted	Predicted	-0.813103	-1.65888	Predicted	Predicted	-1.30739	0.202641	-3.4385	-0.176876	0.480037	-9.85517	3.80094	-0.659996	-3.48878	-2.27752	-10.3973	2.35698
84	imiquimod	sunitinib	2.3369	2.43657	-4.19121	-1.60221	Predicted	-0.556671	-5.12284	Predicted	4.96417	5.54686	Predicted	1.2714	-0.52523	Predicted	Predicted	Predicted	Predicted	Predicted	Predicted	Predicted	Predicted	Predicted	Predicted	Predicted	Predicted	Predicted	Predicted	Predicted	Predicted	Predicted	Predicted	3.64544	11.9654	Predicted	Predicted	3.98914	-0.44942	-4.20658	-4.49731	2.04259	-4.15922	-1.05181	0.0432609	5.53773	-1.32991	-0.86269	0.700397
85	imiquimod	raloxifene	6.52733	0.343613	2.61563	1.03828	Predicted	5.27329	8.16209	Predicted	0.679389	3.76609	Predicted	3.23317	-2.3589	Predicted	Predicted	Predicted	Predicted	Predicted	Predicted	Predicted	Predicted	Predicted	Predicted	Predicted	Predicted	Predicted	Predicted	Predicted	Predicted	Predicted	Predicted	3.36919	12.4253	Predicted	Predicted	1.42055	1.19331	2.71775	1.50282	-1.03042	4.76628	0.14566	5.98672	7.84553	6.29336	5.901	1.54255
86	imiquimod	celecoxib	1.57017	1.75116	-3.90807	-1.01888	Predicted	1.68864	-5.47266	Predicted	2.05701	7.67786	Predicted	1.13713	-1.18768	Predicted	Predicted	Predicted	Predicted	Predicted	Predicted	Predicted	Predicted	Predicted	Predicted	Predicted	Predicted	Predicted	Predicted	Predicted	Predicted	Predicted	Predicted	0.842072	10.5896	Predicted	Predicted	5.98344	0.359205	0.305723	4.49289	-0.400139	-2.15219	0.757623	2.64915	4.17122	2.39394	-0.337839	2.4984
87	imiquimod	lenalidomide	-0.256511	-3.29915	-0.595811	-0.143116	Predicted	1.4211	6.07263	Predicted	-0.167234	-1.1023	Predicted	0.197344	1.27388	Predicted	Predicted	Predicted	Predicted	Predicted	Predicted	Predicted	Predicted	Predicted	Predicted	Predicted	Predicted	Predicted	Predicted	Predicted	Predicted	Predicted	Predicted	0.511202	-1.30481	Predicted	Predicted	-0.744504	-1.06936	-1.83891	-2.538	5.34879	-0.853514	-0.912403	0.938941	-1.54137	-0.362806	-0.207273	-1.08079
88	imiquimod	imatinib	1.03267	4.85302	-4.52457	-1.24677	Predicted	4.7216	-2.82222	Predicted	5.35452	-0.873392	Predicted	-0.840604	-2.2896	Predicted	Predicted	Predicted	Predicted	Predicted	Predicted	Predicted	Predicted	Predicted	Predicted	Predicted	Predicted	Predicted	Predicted	Predicted	Predicted	Predicted	Predicted	14.3964	-0.187092	Predicted	Predicted	-3.32084	1.76402	-0.367323	4.53408	2.4879	-1.36546	1.749	1.22301	4.06722	6.01201	0.000808115	-0.131382
89	imiquimod	dacarbazine	3.45417	-2.26817	-0.776968	1.09797	Predicted	1.48321	3.85684	Predicted	1.1076	0.750613	Predicted	1.3491	-0.052521	Predicted	Predicted	Predicted	Predicted	Predicted	Predicted	Predicted	Predicted	Predicted	Predicted	Predicted	Predicted	Predicted	Predicted	Predicted	Predicted	Predicted	Predicted	-2.31155	13.4594	Predicted	Predicted	1.34816	1.28526	-5.02808	-3.09554	-5.30015	-1.52555	-0.523623	-0.0170651	-4.94048	4.84	0.315392	1.71652
90	imiquimod	methotrexate	2.28895	-1.0091	-2.41558	Predicted	Predicted	-2.62168	8.61963	Predicted	-3.76651	-1.16718	Predicted	1.04925	-3.94139	Predicted	Predicted	Predicted	Predicted	Predicted	Predicted	Predicted	Predicted	Predicted	Predicted	Predicted	Predicted	Predicted	Predicted	Predicted	Predicted	Predicted	Predicted	4.11633	-0.74328	Predicted	Predicted	-0.69303	-2.08129	-0.60294	0.787327	2.60799	7.17216	-4.15821	-8.86285	-2.87991	-1.66891	9.629	Predicted
91	imiquimod	bortezomib	-0.232091	-0.896941	Predicted	4.23129	Predicted	-1.80177	-2.47068	Predicted	-4.76816	-1.93447	Predicted	-3.42687	-3.78238	Predicted	Predicted	Predicted	Predicted	Predicted	Predicted	Predicted	Predicted	Predicted	Predicted	Predicted	Predicted	Predicted	Predicted	Predicted	Predicted	Predicted	Predicted	-1.13978	-2.93498	Predicted	Predicted	1.9884	Predicted	2.18883	0.931194	-0.326898	-4.24148	-1.71096	-1.0001	Predicted	2.22537	Predicted	-2.3331
92	imiquimod	anastrozole	3.54338	4.67284	5.18861	-1.57058	Predicted	1.58536	-4.14742	Predicted	2.03939	1.18337	Predicted	1.22894	-4.53893	Predicted	Predicted	Predicted	Predicted	Predicted	Predicted	Predicted	Predicted	Predicted	Predicted	Predicted	Predicted	Predicted	Predicted	Predicted	Predicted	Predicted	Predicted	5.78392	6.17669	Predicted	Predicted	-1.6643	1.05151	0.187738	1.81767	0.396662	-2.78351	-2.44408	5.09194	3.36061	1.74496	-2.64592	4.9895
93	imiquimod	mitotane	1.09623	0.323179	0.9956	Predicted	Predicted	1.26653	1.06392	Predicted	1.18932	-0.988582	Predicted	0.932127	2.25159	Predicted	Predicted	Predicted	Predicted	Predicted	Predicted	Predicted	Predicted	Predicted	Predicted	Predicted	Predicted	Predicted	Predicted	Predicted	Predicted	Predicted	Predicted	-2.93476	-0.567131	Predicted	Predicted	-0.439716	0.0934706	-2.74778	-3.16101	-0.86139	3.21539	4.92077	-1.95308	-3.26948	3.14144	-0.151596	-1.81661
94	imiquimod	dexrazoxane	-3.74746	-8.57994	-1.24961	-0.2414	Predicted	-1.98042	2.63377	Predicted	-3.28665	-4.09616	Predicted	-4.93597	-1.12429	Predicted	Predicted	Predicted	Predicted	Predicted	Predicted	Predicted	Predicted	Predicted	Predicted	Predicted	Predicted	Predicted	Predicted	Predicted	Predicted	Predicted	Predicted	-4.2981	-2.27567	Predicted	Predicted	-4.35327	-6.34575	-7.70322	-9.69198	-4.2722	1.36586	-5.77741	-2.56584	-1.41162	-1.09782	0.769215	-2.35725
95	imiquimod	methoxsalen	6.85821	-1.28299	17.346	0.859514	Predicted	-2.75928	-1.12223	Predicted	2.45305	-1.3107	Predicted	1.3714	-2.81174	Predicted	Predicted	Predicted	Predicted	Predicted	Predicted	Predicted	Predicted	Predicted	Predicted	Predicted	Predicted	Predicted	Predicted	Predicted	Predicted	Predicted	Predicted	Predicted	1.22848	Predicted	Predicted	1.18964	6.99364	1.68521	3.58618	0.0668359	5.52836	-1.9244	-6.25679	19.7175	6.61872	-2.05385	1.38592
96	imiquimod	amifostine	7.39543	0.0904815	1.71206	1.43066	Predicted	-1.44871	4.19338	Predicted	2.07144	-3.17775	Predicted	0.981789	-0.312641	Predicted	Predicted	Predicted	Predicted	Predicted	Predicted	Predicted	Predicted	Predicted	Predicted	Predicted	Predicted	Predicted	Predicted	Predicted	Predicted	Predicted	Predicted	5.68442	-3.07516	Predicted	Predicted	1.76113	0.100708	-7.27145	-3.57455	-5.0053	-2.30049	-3.60964	0.675546	2.65608	2.21471	-0.253167	1.58539
97	imiquimod	gefitinib	-1.57934	-2.19969	-2.1268	-1.79878	Predicted	-0.151494	1.01035	Predicted	-2.63979	-4.02769	Predicted	2.43734	-4.68962	Predicted	Predicted	Predicted	Predicted	Predicted	Predicted	Predicted	Predicted	Predicted	Predicted	Predicted	Predicted	Predicted	Predicted	Predicted	Predicted	Predicted	Predicted	-2.62812	-3.77158	Predicted	Predicted	-3.06201	-2.90931	3.70171	-0.479556	-0.550144	-0.182275	-7.90593	0.498197	2.40789	-0.58667	2.61821	-1.99921
98	imiquimod	altretamine	3.55006	-1.20456	1.96781	1.388	Predicted	3.24661	6.73756	Predicted	2.45627	1.80273	Predicted	3.12818	1.8863	Predicted	Predicted	Predicted	Predicted	Predicted	Predicted	Predicted	Predicted	Predicted	Predicted	Predicted	Predicted	Predicted	Predicted	Predicted	Predicted	Predicted	Predicted	2.66151	7.21419	Predicted	Predicted	1.50359	2.85699	1.49659	-1.03729	0.732237	0.501033	2.67589	3.8708	-5.82744	1.82184	2.03828	1.47233
99	imiquimod	teniposide	-3.58449	-0.923994	6.47148	-3.33189	Predicted	10.5405	6.80385	Predicted	3.90066	-6.82588	Predicted	-1.49378	-2.32179	Predicted	Predicted	Predicted	Predicted	Predicted	Predicted	Predicted	Predicted	Predicted	Predicted	Predicted	Predicted	Predicted	Predicted	Predicted	Predicted	Predicted	Predicted	0.761298	1.72698	Predicted	Predicted	0.341125	4.2746	-0.53946	-0.246559	-3.74386	-1.1879	-0.846853	3.89901	6.0432	-1.99927	4.54279	-5.41571
100	imiquimod	chlorambucil	-6.19945	0.052868	-1.47229	0.303778	Predicted	-3.51214	-1.35602	Predicted	-5.65013	-7.34989	Predicted	-0.346928	-6.87705	Predicted	Predicted	Predicted	Predicted	Predicted	Predicted	Predicted	Predicted	Predicted	Predicted	Predicted	Predicted	Predicted	Predicted	Predicted	Predicted	Predicted	Predicted	-7.73786	-3.49674	Predicted	Predicted	-2.7241	-5.70007	-2.56883	-3.87774	-4.91802	-1.09548	-9.88687	-5.56844	-2.08806	-11.0015	0.84529	-3.84101
101	imiquimod	exemestane	2.70505	-0.374981	0.339448	-7.9965	Predicted	1.46931	3.52769	Predicted	1.41105	-0.952781	Predicted	1.13719	-4.20455	Predicted	Predicted	Predicted	Predicted	Predicted	Predicted	Predicted	Predicted	Predicted	Predicted	Predicted	Predicted	Predicted	Predicted	Predicted	Predicted	Predicted	Predicted	1.69018	2.57395	Predicted	Predicted	1.41838	1.78121	-0.298984	-1.46922	0.577108	0.55662	0.96524	0.91367	0.573094	0.477728	1.63304	1.78462
102	imiquimod	vemurafenib	2.75655	-0.975055	0.262129	1.20106	Predicted	1.83528	12.3191	Predicted	2.1173	1.22338	Predicted	0.957012	0.707078	Predicted	Predicted	Predicted	Predicted	Predicted	Predicted	Predicted	Predicted	Predicted	Predicted	Predicted	Predicted	Predicted	Predicted	Predicted	Predicted	Predicted	Predicted	1.0895	3.12129	Predicted	Predicted	0.506484	0.0767429	-2.81275	-2.21262	-2.14309	1.15827	2.29532	5.47658	3.39639	10.5801	0.521041	1.41585
103	imiquimod	abiraterone	1.53632	-2.90276	-1.07426	0.708788	Predicted	0.91942	9.5274	Predicted	-2.01728	-1.11024	Predicted	1.58423	-1.84242	Predicted	Predicted	Predicted	Predicted	Predicted	Predicted	Predicted	Predicted	Predicted	Predicted	Predicted	Predicted	Predicted	Predicted	Predicted	Predicted	Predicted	Predicted	-4.74567	3.82173	Predicted	Predicted	-1.3987	2.32831	-0.50927	-1.70023	-5.21776	-1.61695	-0.810157	0.83223	-3.20749	0.234102	-0.833344	0.351718
104	imiquimod	ruxolitinib	2.74738	-1.58557	-0.185881	2.30376	Predicted	2.18226	7.14523	Predicted	1.18433	-1.98771	Predicted	1.34206	2.95837	Predicted	Predicted	Predicted	Predicted	Predicted	Predicted	Predicted	Predicted	Predicted	Predicted	Predicted	Predicted	Predicted	Predicted	Predicted	Predicted	Predicted	Predicted	-2.0809	4.13694	Predicted	-9.43987	-0.73348	1.01599	-1.13707	-6.02487	-4.35148	0.825464	0.659405	3.99007	0.634979	-0.466487	-2.23954	-1.26599
105	imiquimod	axitinib	1.75296	-2.91227	-3.92836	-0.435911	Predicted	1.69594	3.40243	Predicted	-0.098632	1.92639	Predicted	0.0701646	0.410979	Predicted	Predicted	Predicted	Predicted	Predicted	Predicted	Predicted	Predicted	Predicted	Predicted	Predicted	Predicted	Predicted	Predicted	Predicted	Predicted	Predicted	Predicted	0.444734	5.57065	Predicted	Predicted	0.783013	-1.36724	-2.00548	-2.2713	-0.0178282	-2.87878	0.170558	1.47512	-3.8918	0.35158	-2.00099	-1.32692
106	imiquimod	crizotinib	1.39452	-4.28195	0.304896	-0.0450678	Predicted	3.0066	6.27353	Predicted	-1.28901	-1.98486	Predicted	0.834761	1.2453	Predicted	Predicted	Predicted	Predicted	Predicted	Predicted	Predicted	Predicted	Predicted	Predicted	Predicted	Predicted	Predicted	Predicted	Predicted	Predicted	Predicted	Predicted	1.22566	2.88345	Predicted	Predicted	0.937585	-1.01291	-1.97095	-5.234	-0.603936	-5.09895	0.205582	-0.356975	-2.53157	-2.6189	-2.96092	-1.39649
107	imiquimod	decitabine	Predicted	Predicted	Predicted	Predicted	Predicted	Predicted	Predicted	Predicted	Predicted	Predicted	Predicted	Predicted	Predicted	Predicted	Predicted	Predicted	Predicted	Predicted	Predicted	Predicted	Predicted	Predicted	Predicted	Predicted	Predicted	Predicted	Predicted	Predicted	Predicted	Predicted	Predicted	Predicted	Predicted	Predicted	Predicted	Predicted	Predicted	Predicted	Predicted	Predicted	Predicted	Predicted	Predicted	Predicted	Predicted	Predicted	Predicted
108	imiquimod	dovitinib	Predicted	Predicted	Predicted	Predicted	Predicted	Predicted	Predicted	Predicted	Predicted	Predicted	Predicted	Predicted	Predicted	Predicted	Predicted	Predicted	Predicted	Predicted	Predicted	Predicted	Predicted	Predicted	Predicted	Predicted	Predicted	Predicted	Predicted	Predicted	Predicted	Predicted	Predicted	Predicted	Predicted	Predicted	Predicted	Predicted	Predicted	Predicted	Predicted	Predicted	Predicted	Predicted	Predicted	Predicted	Predicted	Predicted	Predicted
109	imiquimod	embelin	Predicted	Predicted	Predicted	Predicted	Predicted	Predicted	Predicted	Predicted	Predicted	Predicted	Predicted	Predicted	Predicted	Predicted	Predicted	Predicted	Predicted	Predicted	Predicted	Predicted	Predicted	Predicted	Predicted	Predicted	Predicted	Predicted	Predicted	Predicted	Predicted	Predicted	Predicted	Predicted	Predicted	Predicted	Predicted	Predicted	Predicted	Predicted	Predicted	Predicted	Predicted	Predicted	Predicted	Predicted	Predicted	Predicted	Predicted
110	imiquimod	enmd-2076	Predicted	Predicted	Predicted	Predicted	Predicted	Predicted	Predicted	Predicted	Predicted	Predicted	Predicted	Predicted	Predicted	Predicted	Predicted	Predicted	Predicted	Predicted	Predicted	Predicted	Predicted	Predicted	Predicted	Predicted	Predicted	Predicted	Predicted	Predicted	Predicted	Predicted	Predicted	Predicted	Predicted	Predicted	Predicted	Predicted	Predicted	Predicted	Predicted	Predicted	Predicted	Predicted	Predicted	Predicted	Predicted	Predicted	Predicted
111	imiquimod	etoposide	Predicted	Predicted	Predicted	Predicted	Predicted	Predicted	Predicted	Predicted	Predicted	Predicted	Predicted	Predicted	Predicted	Predicted	Predicted	Predicted	Predicted	Predicted	Predicted	Predicted	Predicted	Predicted	Predicted	Predicted	Predicted	Predicted	Predicted	Predicted	Predicted	Predicted	Predicted	Predicted	Predicted	Predicted	Predicted	Predicted	Predicted	Predicted	Predicted	Predicted	Predicted	Predicted	Predicted	Predicted	Predicted	Predicted	Predicted
112	imiquimod	gemcitabine	Predicted	Predicted	Predicted	Predicted	Predicted	Predicted	Predicted	Predicted	Predicted	Predicted	Predicted	Predicted	Predicted	Predicted	Predicted	Predicted	Predicted	Predicted	Predicted	Predicted	Predicted	Predicted	Predicted	Predicted	Predicted	Predicted	Predicted	Predicted	Predicted	Predicted	Predicted	Predicted	Predicted	Predicted	Predicted	Predicted	Predicted	Predicted	Predicted	Predicted	Predicted	Predicted	Predicted	Predicted	Predicted	Predicted	Predicted
113	imiquimod	indole-3-carbinol	Predicted	Predicted	Predicted	Predicted	Predicted	Predicted	Predicted	Predicted	Predicted	Predicted	Predicted	Predicted	Predicted	Predicted	Predicted	Predicted	Predicted	Predicted	Predicted	Predicted	Predicted	Predicted	Predicted	Predicted	Predicted	Predicted	Predicted	Predicted	Predicted	Predicted	Predicted	Predicted	Predicted	Predicted	Predicted	Predicted	Predicted	Predicted	Predicted	Predicted	Predicted	Predicted	Predicted	Predicted	Predicted	Predicted	Predicted
114	imiquimod	ku-0063794	Predicted	Predicted	Predicted	Predicted	Predicted	Predicted	Predicted	Predicted	Predicted	Predicted	Predicted	Predicted	Predicted	Predicted	Predicted	Predicted	Predicted	Predicted	Predicted	Predicted	Predicted	Predicted	Predicted	Predicted	Predicted	Predicted	Predicted	Predicted	Predicted	Predicted	Predicted	Predicted	Predicted	Predicted	Predicted	Predicted	Predicted	Predicted	Predicted	Predicted	Predicted	Predicted	Predicted	Predicted	Predicted	Predicted	Predicted
115	imiquimod	pazopanib	Predicted	Predicted	Predicted	Predicted	Predicted	Predicted	Predicted	Predicted	Predicted	Predicted	Predicted	Predicted	Predicted	Predicted	Predicted	Predicted	Predicted	Predicted	Predicted	Predicted	Predicted	Predicted	Predicted	Predicted	Predicted	Predicted	Predicted	Predicted	Predicted	Predicted	Predicted	Predicted	Predicted	Predicted	Predicted	Predicted	Predicted	Predicted	Predicted	Predicted	Predicted	Predicted	Predicted	Predicted	Predicted	Predicted	Predicted
116	imiquimod	pf-562271	Predicted	Predicted	Predicted	Predicted	Predicted	Predicted	Predicted	Predicted	Predicted	Predicted	Predicted	Predicted	Predicted	Predicted	Predicted	Predicted	Predicted	Predicted	Predicted	Predicted	Predicted	Predicted	Predicted	Predicted	Predicted	Predicted	Predicted	Predicted	Predicted	Predicted	Predicted	Predicted	Predicted	Predicted	Predicted	Predicted	Predicted	Predicted	Predicted	Predicted	Predicted	Predicted	Predicted	Predicted	Predicted	Predicted	Predicted
117	imiquimod	pioglitazone	Predicted	Predicted	Predicted	Predicted	Predicted	Predicted	Predicted	Predicted	Predicted	Predicted	Predicted	Predicted	Predicted	Predicted	Predicted	Predicted	Predicted	Predicted	Predicted	Predicted	Predicted	Predicted	Predicted	Predicted	Predicted	Predicted	Predicted	Predicted	Predicted	Predicted	Predicted	Predicted	Predicted	Predicted	Predicted	Predicted	Predicted	Predicted	Predicted	Predicted	Predicted	Predicted	Predicted	Predicted	Predicted	Predicted	Predicted
118	imiquimod	plx-4720	Predicted	Predicted	Predicted	Predicted	Predicted	Predicted	Predicted	Predicted	Predicted	Predicted	Predicted	Predicted	Predicted	Predicted	Predicted	Predicted	Predicted	Predicted	Predicted	Predicted	Predicted	Predicted	Predicted	Predicted	Predicted	Predicted	Predicted	Predicted	Predicted	Predicted	Predicted	Predicted	Predicted	Predicted	Predicted	Predicted	Predicted	Predicted	Predicted	Predicted	Predicted	Predicted	Predicted	Predicted	Predicted	Predicted	Predicted
119	imiquimod	tipifarnib	Predicted	Predicted	Predicted	Predicted	Predicted	Predicted	Predicted	Predicted	Predicted	Predicted	Predicted	Predicted	Predicted	Predicted	Predicted	Predicted	Predicted	Predicted	Predicted	Predicted	Predicted	Predicted	Predicted	Predicted	Predicted	Predicted	Predicted	Predicted	Predicted	Predicted	Predicted	Predicted	Predicted	Predicted	Predicted	Predicted	Predicted	Predicted	Predicted	Predicted	Predicted	Predicted	Predicted	Predicted	Predicted	Predicted	Predicted
120	imiquimod	veliparib	Predicted	Predicted	Predicted	Predicted	Predicted	Predicted	Predicted	Predicted	Predicted	Predicted	Predicted	Predicted	Predicted	Predicted	Predicted	Predicted	Predicted	Predicted	Predicted	Predicted	Predicted	Predicted	Predicted	Predicted	Predicted	Predicted	Predicted	Predicted	Predicted	Predicted	Predicted	Predicted	Predicted	Predicted	Predicted	Predicted	Predicted	Predicted	Predicted	Predicted	Predicted	Predicted	Predicted	Predicted	Predicted	Predicted	Predicted
121	imiquimod	vincristine	Predicted	Predicted	Predicted	Predicted	Predicted	Predicted	Predicted	Predicted	Predicted	Predicted	Predicted	Predicted	Predicted	Predicted	Predicted	Predicted	Predicted	Predicted	Predicted	Predicted	Predicted	Predicted	Predicted	Predicted	Predicted	Predicted	Predicted	Predicted	Predicted	Predicted	Predicted	Predicted	Predicted	Predicted	Predicted	Predicted	Predicted	Predicted	Predicted	Predicted	Predicted	Predicted	Predicted	Predicted	Predicted	Predicted	Predicted
122	imiquimod	vx-702	Predicted	Predicted	Predicted	Predicted	Predicted	Predicted	Predicted	Predicted	Predicted	Predicted	Predicted	Predicted	Predicted	Predicted	Predicted	Predicted	Predicted	Predicted	Predicted	Predicted	Predicted	Predicted	Predicted	Predicted	Predicted	Predicted	Predicted	Predicted	Predicted	Predicted	Predicted	Predicted	Predicted	Predicted	Predicted	Predicted	Predicted	Predicted	Predicted	Predicted	Predicted	Predicted	Predicted	Predicted	Predicted	Predicted	Predicted
123	imiquimod	enzastaurin	Predicted	Predicted	Predicted	Predicted	Predicted	Predicted	Predicted	Predicted	Predicted	Predicted	Predicted	Predicted	Predicted	Predicted	Predicted	Predicted	Predicted	Predicted	Predicted	Predicted	Predicted	Predicted	Predicted	Predicted	Predicted	Predicted	Predicted	Predicted	Predicted	Predicted	Predicted	Predicted	Predicted	Predicted	Predicted	Predicted	Predicted	Predicted	Predicted	Predicted	Predicted	Predicted	Predicted	Predicted	Predicted	Predicted	Predicted
124	imiquimod	erlotinib	Predicted	Predicted	Predicted	Predicted	Predicted	Predicted	Predicted	Predicted	Predicted	Predicted	Predicted	Predicted	Predicted	Predicted	Predicted	Predicted	Predicted	Predicted	Predicted	Predicted	Predicted	Predicted	Predicted	Predicted	Predicted	Predicted	Predicted	Predicted	Predicted	Predicted	Predicted	Predicted	Predicted	Predicted	Predicted	Predicted	Predicted	Predicted	Predicted	Predicted	Predicted	Predicted	Predicted	Predicted	Predicted	Predicted	Predicted
125	imiquimod	bms-536924	Predicted	Predicted	Predicted	Predicted	Predicted	Predicted	Predicted	Predicted	Predicted	Predicted	Predicted	Predicted	Predicted	Predicted	Predicted	Predicted	Predicted	Predicted	Predicted	Predicted	Predicted	Predicted	Predicted	Predicted	Predicted	Predicted	Predicted	Predicted	Predicted	Predicted	Predicted	Predicted	Predicted	Predicted	Predicted	Predicted	Predicted	Predicted	Predicted	Predicted	Predicted	Predicted	Predicted	Predicted	Predicted	Predicted	Predicted
126	imiquimod	dorsomorphin	Predicted	Predicted	Predicted	Predicted	Predicted	Predicted	Predicted	Predicted	Predicted	Predicted	Predicted	Predicted	Predicted	Predicted	Predicted	Predicted	Predicted	Predicted	Predicted	Predicted	Predicted	Predicted	Predicted	Predicted	Predicted	Predicted	Predicted	Predicted	Predicted	Predicted	Predicted	Predicted	Predicted	Predicted	Predicted	Predicted	Predicted	Predicted	Predicted	Predicted	Predicted	Predicted	Predicted	Predicted	Predicted	Predicted	Predicted
127	imiquimod	palbociclib	Predicted	Predicted	Predicted	Predicted	Predicted	Predicted	Predicted	Predicted	Predicted	Predicted	Predicted	Predicted	Predicted	Predicted	Predicted	Predicted	Predicted	Predicted	Predicted	Predicted	Predicted	Predicted	Predicted	Predicted	Predicted	Predicted	Predicted	Predicted	Predicted	Predicted	Predicted	Predicted	Predicted	Predicted	Predicted	Predicted	Predicted	Predicted	Predicted	Predicted	Predicted	Predicted	Predicted	Predicted	Predicted	Predicted	Predicted
128	imiquimod	midostaurin	Predicted	Predicted	Predicted	Predicted	Predicted	Predicted	Predicted	Predicted	Predicted	Predicted	Predicted	Predicted	Predicted	Predicted	Predicted	Predicted	Predicted	Predicted	Predicted	Predicted	Predicted	Predicted	Predicted	Predicted	Predicted	Predicted	Predicted	Predicted	Predicted	Predicted	Predicted	Predicted	Predicted	Predicted	Predicted	Predicted	Predicted	Predicted	Predicted	Predicted	Predicted	Predicted	Predicted	Predicted	Predicted	Predicted	Predicted
129	imiquimod	bi-78d3	Predicted	Predicted	Predicted	Predicted	Predicted	Predicted	Predicted	Predicted	Predicted	Predicted	Predicted	Predicted	Predicted	Predicted	Predicted	Predicted	Predicted	Predicted	Predicted	Predicted	Predicted	Predicted	Predicted	Predicted	Predicted	Predicted	Predicted	Predicted	Predicted	Predicted	Predicted	Predicted	Predicted	Predicted	Predicted	Predicted	Predicted	Predicted	Predicted	Predicted	Predicted	Predicted	Predicted	Predicted	Predicted	Predicted	Predicted
130	imiquimod	nilutamide	Predicted	Predicted	Predicted	Predicted	Predicted	Predicted	Predicted	Predicted	Predicted	Predicted	Predicted	Predicted	Predicted	Predicted	Predicted	Predicted	Predicted	Predicted	Predicted	Predicted	Predicted	Predicted	Predicted	Predicted	Predicted	Predicted	Predicted	Predicted	Predicted	Predicted	Predicted	Predicted	Predicted	Predicted	Predicted	Predicted	Predicted	Predicted	Predicted	Predicted	Predicted	Predicted	Predicted	Predicted	Predicted	Predicted	Predicted
131	imiquimod	lestaurtinib	Predicted	Predicted	Predicted	Predicted	Predicted	Predicted	Predicted	Predicted	Predicted	Predicted	Predicted	Predicted	Predicted	Predicted	Predicted	Predicted	Predicted	Predicted	Predicted	Predicted	Predicted	Predicted	Predicted	Predicted	Predicted	Predicted	Predicted	Predicted	Predicted	Predicted	Predicted	Predicted	Predicted	Predicted	Predicted	Predicted	Predicted	Predicted	Predicted	Predicted	Predicted	Predicted	Predicted	Predicted	Predicted	Predicted	Predicted
132	imiquimod	lfm-a13	Predicted	Predicted	Predicted	Predicted	Predicted	Predicted	Predicted	Predicted	Predicted	Predicted	Predicted	Predicted	Predicted	Predicted	Predicted	Predicted	Predicted	Predicted	Predicted	Predicted	Predicted	Predicted	Predicted	Predicted	Predicted	Predicted	Predicted	Predicted	Predicted	Predicted	Predicted	Predicted	Predicted	Predicted	Predicted	Predicted	Predicted	Predicted	Predicted	Predicted	Predicted	Predicted	Predicted	Predicted	Predicted	Predicted	Predicted
133	imiquimod	sns-314	Predicted	Predicted	Predicted	Predicted	Predicted	Predicted	Predicted	Predicted	Predicted	Predicted	Predicted	Predicted	Predicted	Predicted	Predicted	Predicted	Predicted	Predicted	Predicted	Predicted	Predicted	Predicted	Predicted	Predicted	Predicted	Predicted	Predicted	Predicted	Predicted	Predicted	Predicted	Predicted	Predicted	Predicted	Predicted	Predicted	Predicted	Predicted	Predicted	Predicted	Predicted	Predicted	Predicted	Predicted	Predicted	Predicted	Predicted
134	imiquimod	vatalanib	Predicted	Predicted	Predicted	Predicted	Predicted	Predicted	Predicted	Predicted	Predicted	Predicted	Predicted	Predicted	Predicted	Predicted	Predicted	Predicted	Predicted	Predicted	Predicted	Predicted	Predicted	Predicted	Predicted	Predicted	Predicted	Predicted	Predicted	Predicted	Predicted	Predicted	Predicted	Predicted	Predicted	Predicted	Predicted	Predicted	Predicted	Predicted	Predicted	Predicted	Predicted	Predicted	Predicted	Predicted	Predicted	Predicted	Predicted
135	allopurinol	thalidomide	0.484268	1.77935	-1.18852	-0.297758	Predicted	0.470102	1.44193	Predicted	-2.10671	0.0737234	Predicted	0.662821	-1.17532	Predicted	Predicted	Predicted	Predicted	Predicted	Predicted	Predicted	Predicted	Predicted	Predicted	Predicted	Predicted	Predicted	Predicted	Predicted	Predicted	Predicted	Predicted	3.55584	-0.144953	Predicted	Predicted	-0.00218923	1.82515	0.304899	-2.28816	1.3108	2.71611	-5.1784	-5.49951	0.866693	-1.42955	1.74466	0.223883
136	allopurinol	vorinostat	-0.820032	4.11759	-6.97112	-5.17931	Predicted	-1.99368	-2.91909	Predicted	-9.22732	-4.75396	Predicted	-2.42125	-8.58369	Predicted	Predicted	Predicted	Predicted	Predicted	Predicted	Predicted	Predicted	Predicted	Predicted	Predicted	Predicted	Predicted	Predicted	Predicted	Predicted	Predicted	Predicted	-16.9389	-3.00864	Predicted	Predicted	-1.85972	-4.84924	0.525798	-5.19277	2.34254	5.77769	-1.66411	-6.96796	-6.18278	-5.17327	-6.62641	1.12841
137	allopurinol	sorafenib	-1.55277	1.20305	-1.70128	-0.984206	Predicted	3.1916	1.45222	Predicted	-1.66922	-9.24686	Predicted	2.61564	-6.12792	Predicted	Predicted	Predicted	Predicted	Predicted	Predicted	Predicted	Predicted	Predicted	Predicted	Predicted	Predicted	Predicted	Predicted	Predicted	Predicted	Predicted	Predicted	-10.2776	Predicted	Predicted	Predicted	-0.0394653	0.205733	1.0282	22.0917	-2.11689	-2.73317	3.473	-4.20124	-2.81102	7.44929	0.858295	-9.20489
138	allopurinol	mitoxantrone	3.71487	3.17667	4.13168	0.343806	Predicted	7.57715	8.02229	Predicted	-0.857772	4.13184	Predicted	1.11035	2.68466	Predicted	Predicted	Predicted	Predicted	Predicted	Predicted	Predicted	Predicted	Predicted	Predicted	Predicted	Predicted	Predicted	Predicted	Predicted	Predicted	Predicted	Predicted	7.08944	7.19609	Predicted	Predicted	5.5268	3.83348	0.920328	-0.723029	-8.64251	3.07597	6.87551	1.41795	-7.51707	6.53509	0.524341	-7.29213
139	allopurinol	dasatinib	0.52385	0.722736	-1.23978	Predicted	Predicted	-0.891669	0.417895	Predicted	-1.18335	-8.23245	Predicted	-5.06159	-5.35607	Predicted	Predicted	Predicted	Predicted	Predicted	Predicted	Predicted	Predicted	Predicted	Predicted	Predicted	Predicted	Predicted	Predicted	Predicted	Predicted	Predicted	Predicted	Predicted	-4.26932	Predicted	Predicted	-3.86675	-1.95555	-8.49239	-9.37291	-4.60486	-2.16102	-0.179618	2.5468	14.059	-1.59756	-1.86932	-6.31638
140	allopurinol	paclitaxel	-5.32612	-3.87865	0.559993	-7.93845	Predicted	-1.06347	-0.397214	Predicted	-10.1321	-8.53833	Predicted	0.593868	0.143338	Predicted	Predicted	Predicted	Predicted	Predicted	Predicted	Predicted	Predicted	Predicted	Predicted	Predicted	Predicted	Predicted	Predicted	Predicted	Predicted	Predicted	Predicted	0.0695518	0.823071	Predicted	Predicted	-1.63696	-6.81081	-5.06536	-4.48851	0.210318	-0.347579	-4.14388	-5.16897	-4.89568	2.43528	1.51086	-1.52961
141	allopurinol	fulvestrant	0.846599	-1.86756	0.392444	-1.41965	Predicted	-1.70582	-2.18133	Predicted	-4.59048	-0.508056	Predicted	-2.08973	0.529035	Predicted	Predicted	Predicted	Predicted	Predicted	Predicted	Predicted	Predicted	Predicted	Predicted	Predicted	Predicted	Predicted	Predicted	Predicted	Predicted	Predicted	Predicted	-3.03357	-7.20702	Predicted	Predicted	0.646631	-0.723366	0.634907	-1.63551	-1.81934	-5.76007	2.88706	-3.68569	3.27363	2.6513	-0.552125	-5.08786
142	allopurinol	docetaxel	-7.21235	2.15079	-4.05693	0.566636	Predicted	-2.40175	1.33143	Predicted	-2.09318	-1.53082	Predicted	-2.00632	1.67544	Predicted	Predicted	Predicted	Predicted	Predicted	Predicted	Predicted	Predicted	Predicted	Predicted	Predicted	Predicted	Predicted	Predicted	Predicted	Predicted	Predicted	Predicted	1.69738	10.5684	Predicted	Predicted	-1.19382	-1.37589	-5.86241	Predicted	0.559257	-5.64359	3.6573	0.118533	-2.23247	-1.93335	3.14449	-1.02997
143	allopurinol	nilotinib	0.244087	-0.682588	-1.3947	-1.73238	Predicted	0.945537	6.13317	Predicted	1.41543	0.535405	Predicted	-0.723736	1.89475	Predicted	Predicted	Predicted	Predicted	Predicted	Predicted	Predicted	Predicted	Predicted	Predicted	Predicted	Predicted	Predicted	Predicted	Predicted	Predicted	Predicted	Predicted	-9.06172	-2.86943	Predicted	Predicted	1.63287	2.13802	1.45902	1.53602	0.113773	4.07778	2.52593	0.182153	5.88404	6.72794	1.44837	-0.235168
144	allopurinol	cyclophosphamide	0.893899	1.05124	-1.12584	0.48638	Predicted	1.67496	-0.605481	Predicted	-1.47537	2.06636	Predicted	-3.86824	3.23486	Predicted	Predicted	Predicted	Predicted	Predicted	Predicted	Predicted	Predicted	Predicted	Predicted	Predicted	Predicted	Predicted	Predicted	Predicted	Predicted	Predicted	Predicted	-2.58129	1.43866	Predicted	Predicted	-0.914454	-1.3703	-2.07187	-2.64759	1.23575	-2.60021	1.16438	5.85883	0.649104	2.42443	0.4357	-1.63481
145	allopurinol	thiotepa	-0.977408	-5.15454	-2.09037	-1.30708	Predicted	-3.21967	-1.13775	Predicted	-3.87963	-1.08251	Predicted	-8.57101	0.16624	Predicted	Predicted	Predicted	Predicted	Predicted	Predicted	Predicted	Predicted	Predicted	Predicted	Predicted	Predicted	Predicted	Predicted	Predicted	Predicted	Predicted	Predicted	1.89244	-4.10234	Predicted	Predicted	-0.966407	-1.77198	-9.5108	8.86038	4.30572	-11.9593	-3.34125	-0.997427	-0.790311	-2.10656	-9.69862	-0.933867
146	allopurinol	letrozole	1.499	-2.19227	0.276372	4.03805	Predicted	5.75033	-0.603081	Predicted	5.69016	0.658376	Predicted	-3.14629	-2.56321	Predicted	Predicted	Predicted	Predicted	Predicted	Predicted	Predicted	Predicted	Predicted	Predicted	Predicted	Predicted	Predicted	Predicted	Predicted	Predicted	Predicted	Predicted	-1.87906	2.03374	Predicted	Predicted	0.81236	-0.130094	1.37915	-1.15941	-1.82588	2.37248	-2.40306	0.806584	2.62811	0.563994	-0.549686	-2.8052
147	allopurinol	ifosfamide	0.973378	-0.894952	0.164431	-0.265281	Predicted	-1.27731	-2.36547	Predicted	0.391156	-4.20361	Predicted	-4.83729	3.70677	Predicted	Predicted	Predicted	Predicted	Predicted	Predicted	Predicted	Predicted	Predicted	Predicted	Predicted	Predicted	Predicted	Predicted	Predicted	Predicted	Predicted	Predicted	-1.66861	-2.28258	Predicted	Predicted	-1.20304	0.639835	1.10775	-3.29603	1.69637	4.28101	4.6192	-1.84634	-0.570773	-2.29298	0.968536	1.28537
148	allopurinol	temozolomide	-0.680702	0.921007	-2.96777	0.430297	6.03901	-1.9234	-2.48608	Predicted	-1.53647	7.69416	Predicted	1.58108	3.43665	Predicted	Predicted	Predicted	Predicted	Predicted	Predicted	Predicted	Predicted	Predicted	Predicted	Predicted	Predicted	Predicted	Predicted	Predicted	Predicted	Predicted	Predicted	-1.68936	-5.3787	Predicted	Predicted	0.284328	-0.507552	-3.04034	Predicted	-1.61693	-0.895257	-1.53549	0.672491	-0.69987	-3.24311	-0.785265	0.905387
149	allopurinol	busulfan	-1.26134	-1.17401	-3.72961	-5.87371	Predicted	-1.62565	-3.02761	Predicted	-2.71487	-2.7491	Predicted	-1.9373	-7.50931	Predicted	Predicted	Predicted	Predicted	Predicted	Predicted	Predicted	Predicted	Predicted	Predicted	Predicted	Predicted	Predicted	Predicted	Predicted	Predicted	Predicted	Predicted	-7.44493	-6.74341	Predicted	Predicted	-1.92604	-2.05696	-5.09028	-0.114874	-0.994321	-5.43174	-3.10554	-2.28673	-5.33108	-3.69004	-3.52724	-2.68425
150	allopurinol	sunitinib	-0.611135	0.255895	-7.02609	-1.24265	Predicted	0.826913	3.1709	Predicted	-3.89061	-1.65743	Predicted	1.87565	-3.53893	Predicted	Predicted	Predicted	Predicted	Predicted	Predicted	Predicted	Predicted	Predicted	Predicted	Predicted	Predicted	Predicted	Predicted	Predicted	Predicted	Predicted	Predicted	-8.54151	-3.14825	Predicted	Predicted	-0.373307	5.99828	-2.12748	-5.66358	-0.642614	-3.1981	1.45564	-3.04855	-1.33691	-3.2425	-0.433959	-0.767955
151	allopurinol	raloxifene	3.28313	-0.677441	-3.14291	-1.86907	Predicted	1.82457	7.43828	Predicted	-6.9994	4.56981	Predicted	0.719318	-0.794938	Predicted	Predicted	Predicted	Predicted	Predicted	Predicted	Predicted	Predicted	Predicted	Predicted	Predicted	Predicted	Predicted	Predicted	Predicted	Predicted	Predicted	Predicted	4.92985	9.55349	Predicted	Predicted	-0.690013	-1.85187	0.459682	-6.6157	-1.98268	-0.612306	3.56706	4.79091	3.27483	2.94118	1.43279	1.82411
152	allopurinol	celecoxib	6.09559	0.263354	0.866638	-0.846069	Predicted	1.01962	1.46929	Predicted	0.473466	1.95621	Predicted	0.732185	-5.28087	Predicted	Predicted	Predicted	Predicted	Predicted	Predicted	Predicted	Predicted	Predicted	Predicted	Predicted	Predicted	Predicted	Predicted	Predicted	Predicted	Predicted	Predicted	6.65373	-1.23696	Predicted	Predicted	1.71259	0.804799	3.17736	-0.606384	-0.915997	-1.79851	2.2869	2.83315	4.27959	9.84971	-0.102523	-0.88935
153	allopurinol	lenalidomide	1.28335	-0.160138	-2.07935	-1.89414	Predicted	-1.07296	2.11587	Predicted	-1.70402	1.075	Predicted	-0.0949136	1.20635	Predicted	Predicted	Predicted	Predicted	Predicted	Predicted	Predicted	Predicted	Predicted	Predicted	Predicted	Predicted	Predicted	Predicted	Predicted	Predicted	Predicted	Predicted	-0.731939	-0.432852	Predicted	Predicted	-2.13635	2.54344	-2.0606	-6.04267	-1.58393	-2.87936	1.70729	4.22443	-3.3964	0.739167	-2.85898	-0.214637
154	allopurinol	imatinib	2.51843	-2.79385	-0.867555	1.12803	Predicted	1.85534	-1.81341	Predicted	2.08091	1.82501	Predicted	-3.17217	2.51456	Predicted	Predicted	Predicted	Predicted	Predicted	Predicted	Predicted	Predicted	Predicted	Predicted	Predicted	Predicted	Predicted	Predicted	Predicted	Predicted	Predicted	Predicted	-3.29859	-1.42336	Predicted	Predicted	-1.16162	2.08759	4.46424	0.758813	-2.41559	0.758869	4.55997	1.02666	4.54277	4.79078	1.33574	-1.20814
155	allopurinol	dacarbazine	3.89338	-3.18793	-2.46989	-0.313534	Predicted	1.69981	0.420516	Predicted	-2.29103	3.27498	Predicted	0.720034	0.0513965	Predicted	Predicted	Predicted	Predicted	Predicted	Predicted	Predicted	Predicted	Predicted	Predicted	Predicted	Predicted	Predicted	Predicted	Predicted	Predicted	Predicted	Predicted	-4.54622	1.76149	Predicted	Predicted	-0.68379	-1.12766	-7.36201	-7.19448	-4.45107	-3.20199	-0.193296	0.307357	-2.81476	3.97801	-1.02681	-1.98516
156	allopurinol	methotrexate	1.61522	3.41666	2.59188	-5.88381	Predicted	0.386964	4.99488	Predicted	-0.809727	-0.989945	Predicted	3.9985	3.07195	Predicted	Predicted	Predicted	Predicted	Predicted	Predicted	Predicted	Predicted	Predicted	Predicted	Predicted	Predicted	Predicted	Predicted	Predicted	Predicted	Predicted	Predicted	1.29631	-1.61439	Predicted	Predicted	2.85897	-7.96613	-1.69755	8.13683	1.52869	3.70667	2.77445	3.95866	-0.970983	3.84063	1.12433	-5.74033
157	allopurinol	bortezomib	0.670368	0.784132	1.62343	-0.850531	Predicted	-0.0841342	-1.16296	Predicted	-9.53039	-0.488895	Predicted	1.42189	-0.863343	Predicted	Predicted	Predicted	Predicted	Predicted	Predicted	Predicted	Predicted	Predicted	Predicted	Predicted	Predicted	Predicted	Predicted	Predicted	Predicted	Predicted	Predicted	1.56153	3.76558	Predicted	Predicted	3.93878	-0.154133	3.68173	2.34725	0.41962	-1.95862	1.72039	1.01445	-2.07626	-0.188777	0.510135	3.52167
158	allopurinol	anastrozole	-0.502252	0.264045	-2.03521	1.14621	Predicted	0.271576	-2.87924	Predicted	-3.66275	-2.55523	Predicted	-1.69938	-8.29333	Predicted	Predicted	Predicted	Predicted	Predicted	Predicted	Predicted	Predicted	Predicted	Predicted	Predicted	Predicted	Predicted	Predicted	Predicted	Predicted	Predicted	Predicted	-10.8114	-4.33711	Predicted	Predicted	0.507531	-0.580872	-0.0501203	1.0373	-0.0980384	-2.0299	1.92936	-2.21106	-2.97629	0.111278	-0.264853	6.96532
159	allopurinol	mitotane	0.745787	-1.69197	0.114243	-2.65464	Predicted	-1.42883	-1.08357	Predicted	-3.47577	-0.22991	Predicted	-0.858003	0.631235	Predicted	Predicted	Predicted	Predicted	Predicted	Predicted	Predicted	Predicted	Predicted	Predicted	Predicted	Predicted	Predicted	Predicted	Predicted	Predicted	Predicted	Predicted	-0.915202	2.0024	Predicted	Predicted	1.17407	-2.46228	-3.09366	Predicted	-0.0264812	-2.43708	Predicted	0.441634	-5.07603	0.106158	-0.719263	6.00442
160	allopurinol	dexrazoxane	-0.401409	-8.30737	-3.25517	-0.751389	Predicted	-2.19477	-1.45224	Predicted	-5.4996	-1.32602	Predicted	-5.88269	-1.12808	Predicted	Predicted	Predicted	Predicted	Predicted	Predicted	Predicted	Predicted	Predicted	Predicted	Predicted	Predicted	Predicted	Predicted	Predicted	Predicted	Predicted	Predicted	-7.71765	4.7005	Predicted	Predicted	-2.31852	-0.423315	-11.2858	-9.08463	-4.49959	2.01638	-0.870233	-6.23274	4.98906	-1.0055	-0.284099	-4.00834
161	allopurinol	methoxsalen	2.82313	2.13979	1.00535	1.3073	Predicted	-3.26925	-4.66924	Predicted	-1.38726	1.5194	Predicted	-1.13599	-1.18512	Predicted	Predicted	Predicted	Predicted	Predicted	Predicted	Predicted	Predicted	Predicted	Predicted	Predicted	Predicted	Predicted	Predicted	Predicted	Predicted	Predicted	Predicted	-5.89499	-4.57677	Predicted	Predicted	-0.055863	-2.80985	0.267924	-2.6054	1.79445	6.14564	6.19835	-0.35949	-3.53248	-0.195728	0.998528	-1.85467
162	allopurinol	amifostine	0.429146	-3.60046	-1.02369	-0.386466	Predicted	-0.028389	1.93687	Predicted	2.32266	2.15522	Predicted	-2.42591	3.56745	Predicted	Predicted	Predicted	Predicted	Predicted	Predicted	Predicted	Predicted	Predicted	Predicted	Predicted	Predicted	Predicted	Predicted	Predicted	Predicted	Predicted	Predicted	2.87866	9.00782	Predicted	Predicted	-0.471544	-1.37738	2.93261	2.63773	0.0385531	-2.12484	1.34022	0.269847	6.69212	-1.44582	-1.10327	1.29852
163	allopurinol	gefitinib	-1.81999	-0.5833	0.194735	-8.43476	Predicted	-4.87059	3.16608	Predicted	-5.17373	0.611366	Predicted	-11.1232	-1.80287	Predicted	Predicted	Predicted	Predicted	Predicted	Predicted	Predicted	Predicted	Predicted	Predicted	Predicted	Predicted	Predicted	Predicted	Predicted	Predicted	Predicted	Predicted	8.27374	8.51697	Predicted	Predicted	-2.58942	2.49733	-0.942374	-6.32487	-7.62438	-2.28826	3.16012	7.97501	12.4744	2.84455	-3.76337	-5.90823
164	allopurinol	altretamine	3.37084	-2.33859	0.0567404	0.0813053	Predicted	15.0485	5.78272	Predicted	-0.606348	4.05683	Predicted	2.08289	1.95688	Predicted	Predicted	Predicted	Predicted	Predicted	Predicted	Predicted	Predicted	Predicted	Predicted	Predicted	Predicted	Predicted	Predicted	Predicted	Predicted	Predicted	Predicted	-1.00055	9.34624	Predicted	Predicted	1.12944	1.09629	-0.625021	-5.03469	-0.803982	-0.492714	1.50606	3.39306	-1.73741	2.26619	0.604732	-0.0865645
165	allopurinol	teniposide	2.73185	-1.06557	1.99845	-5.56785	Predicted	-8.29161	-5.12549	Predicted	-7.71429	-0.820217	Predicted	-6.60342	-6.32757	Predicted	Predicted	Predicted	Predicted	Predicted	Predicted	Predicted	Predicted	Predicted	Predicted	Predicted	Predicted	Predicted	Predicted	Predicted	Predicted	Predicted	Predicted	-1.1399	9.82063	Predicted	Predicted	-1.73955	1.62513	-4.15747	-6.52796	-5.67927	1.55615	2.48365	-1.00068	-5.80825	8.5549	-1.35968	-7.1552
166	allopurinol	chlorambucil	3.72894	-2.12924	0.143908	-8.21246	Predicted	-8.06128	2.09445	Predicted	-10.6871	-5.18584	Predicted	-13.4756	-6.83473	Predicted	Predicted	Predicted	Predicted	Predicted	Predicted	Predicted	Predicted	Predicted	Predicted	Predicted	Predicted	Predicted	Predicted	Predicted	Predicted	Predicted	Predicted	-9.95957	5.01432	Predicted	Predicted	-6.89967	-6.9485	-3.47101	-4.74304	-2.88921	-0.335404	-5.78878	-6.10199	-6.07158	-3.05789	0.167935	-6.52873
167	allopurinol	exemestane	0.697825	-0.311905	0.240989	-3.51718	Predicted	2.08453	2.63616	Predicted	-1.85505	2.10561	Predicted	-0.186029	-4.70092	Predicted	Predicted	Predicted	Predicted	Predicted	Predicted	Predicted	Predicted	Predicted	Predicted	Predicted	Predicted	Predicted	Predicted	Predicted	Predicted	Predicted	Predicted	1.25732	8.52954	Predicted	Predicted	1.67833	5.04531	-2.75044	-2.03506	-2.20614	0.211178	1.24552	1.46837	1.95805	2.19971	0.193007	-1.71096
168	allopurinol	vemurafenib	2.18825	-1.57713	-0.404249	-0.0527589	Predicted	1.82035	3.56231	Predicted	-0.999293	3.90656	Predicted	-0.0537323	0.792573	Predicted	Predicted	Predicted	Predicted	Predicted	Predicted	Predicted	Predicted	Predicted	Predicted	Predicted	Predicted	Predicted	Predicted	Predicted	Predicted	Predicted	Predicted	0.364814	-1.35757	Predicted	Predicted	0.2207	0.991379	-4.3162	-0.715482	-2.30867	2.65781	2.00558	3.75402	1.80745	Predicted	-0.0886379	-1.80663
169	allopurinol	abiraterone	0.834855	-3.45652	-3.37157	-0.56391	Predicted	0.904992	1.15066	Predicted	-4.45684	0.456835	Predicted	-0.0262646	-1.41825	Predicted	Predicted	Predicted	Predicted	Predicted	Predicted	Predicted	Predicted	Predicted	Predicted	Predicted	Predicted	Predicted	Predicted	Predicted	Predicted	Predicted	Predicted	-4.93583	3.9157	Predicted	Predicted	-1.0994	0.247888	-1.41043	-5.33352	0.226326	-3.00079	-0.817254	-1.27402	-7.36052	0.616898	-2.02329	-2.37428
170	allopurinol	ruxolitinib	3.57758	-2.22404	-2.13157	0.797403	Predicted	2.99309	4.25491	Predicted	-2.52331	0.0278956	Predicted	0.397814	4.26896	Predicted	Predicted	Predicted	Predicted	Predicted	Predicted	Predicted	Predicted	Predicted	Predicted	Predicted	Predicted	Predicted	Predicted	Predicted	Predicted	Predicted	Predicted	-2.74022	5.49246	Predicted	9.5003	0.088481	-0.959374	-3.35156	-6.03336	-4.56003	-0.473766	1.00555	3.2079	-2.83119	-0.0943195	-3.32049	-3.30244
171	allopurinol	axitinib	1.65225	-3.46579	-6.56268	-1.79112	Predicted	1.78241	2.47128	Predicted	-3.53495	3.91945	Predicted	-0.795085	6.19952	Predicted	Predicted	Predicted	Predicted	Predicted	Predicted	Predicted	Predicted	Predicted	Predicted	Predicted	Predicted	Predicted	Predicted	Predicted	Predicted	Predicted	Predicted	-2.82235	7.11485	Predicted	Predicted	0.73294	-1.02585	-4.30762	-4.05167	-1.37944	-4.11797	0.510113	0.760807	-6.00702	0.584712	-3.22038	-4.38092
172	allopurinol	crizotinib	2.12227	-3.06701	-1.46364	4.46871	Predicted	2.99366	Predicted	Predicted	-2.38755	-0.747502	Predicted	-0.530734	2.20555	Predicted	Predicted	Predicted	Predicted	Predicted	Predicted	Predicted	Predicted	Predicted	Predicted	Predicted	Predicted	Predicted	Predicted	Predicted	Predicted	Predicted	Predicted	5.4894	13.8097	Predicted	Predicted	0.0101653	-2.56452	-2.71411	-3.30792	-2.79726	-1.32533	-0.0409339	-1.02186	0.034471	-0.971225	-5.9172	-3.64663
173	allopurinol	decitabine	Predicted	Predicted	Predicted	Predicted	Predicted	Predicted	Predicted	Predicted	Predicted	Predicted	Predicted	Predicted	Predicted	Predicted	Predicted	Predicted	Predicted	Predicted	Predicted	Predicted	Predicted	Predicted	Predicted	Predicted	Predicted	Predicted	Predicted	Predicted	Predicted	Predicted	Predicted	Predicted	Predicted	Predicted	Predicted	Predicted	Predicted	Predicted	Predicted	Predicted	Predicted	Predicted	Predicted	Predicted	Predicted	Predicted	Predicted
174	allopurinol	dovitinib	Predicted	Predicted	Predicted	Predicted	Predicted	Predicted	Predicted	Predicted	Predicted	Predicted	Predicted	Predicted	Predicted	Predicted	Predicted	Predicted	Predicted	Predicted	Predicted	Predicted	Predicted	Predicted	Predicted	Predicted	Predicted	Predicted	Predicted	Predicted	Predicted	Predicted	Predicted	Predicted	Predicted	Predicted	Predicted	Predicted	Predicted	Predicted	Predicted	Predicted	Predicted	Predicted	Predicted	Predicted	Predicted	Predicted	Predicted
175	allopurinol	embelin	Predicted	Predicted	Predicted	Predicted	Predicted	Predicted	Predicted	Predicted	Predicted	Predicted	Predicted	Predicted	Predicted	Predicted	Predicted	Predicted	Predicted	Predicted	Predicted	Predicted	Predicted	Predicted	Predicted	Predicted	Predicted	Predicted	Predicted	Predicted	Predicted	Predicted	Predicted	Predicted	Predicted	Predicted	Predicted	Predicted	Predicted	Predicted	Predicted	Predicted	Predicted	Predicted	Predicted	Predicted	Predicted	Predicted	Predicted
176	allopurinol	enmd-2076	Predicted	Predicted	Predicted	Predicted	Predicted	Predicted	Predicted	Predicted	Predicted	Predicted	Predicted	Predicted	Predicted	Predicted	Predicted	Predicted	Predicted	Predicted	Predicted	Predicted	Predicted	Predicted	Predicted	Predicted	Predicted	Predicted	Predicted	Predicted	Predicted	Predicted	Predicted	Predicted	Predicted	Predicted	Predicted	Predicted	Predicted	Predicted	Predicted	Predicted	Predicted	Predicted	Predicted	Predicted	Predicted	Predicted	Predicted
177	allopurinol	etoposide	Predicted	Predicted	Predicted	Predicted	Predicted	Predicted	Predicted	Predicted	Predicted	Predicted	Predicted	Predicted	Predicted	Predicted	Predicted	Predicted	Predicted	Predicted	Predicted	Predicted	Predicted	Predicted	Predicted	Predicted	Predicted	Predicted	Predicted	Predicted	Predicted	Predicted	Predicted	Predicted	Predicted	Predicted	Predicted	Predicted	Predicted	Predicted	Predicted	Predicted	Predicted	Predicted	Predicted	Predicted	Predicted	Predicted	Predicted
178	allopurinol	gemcitabine	Predicted	Predicted	Predicted	Predicted	Predicted	Predicted	Predicted	Predicted	Predicted	Predicted	Predicted	Predicted	Predicted	Predicted	Predicted	Predicted	Predicted	Predicted	Predicted	Predicted	Predicted	Predicted	Predicted	Predicted	Predicted	Predicted	Predicted	Predicted	Predicted	Predicted	Predicted	Predicted	Predicted	Predicted	Predicted	Predicted	Predicted	Predicted	Predicted	Predicted	Predicted	Predicted	Predicted	Predicted	Predicted	Predicted	Predicted
179	allopurinol	indole-3-carbinol	Predicted	Predicted	Predicted	Predicted	Predicted	Predicted	Predicted	Predicted	Predicted	Predicted	Predicted	Predicted	Predicted	Predicted	Predicted	Predicted	Predicted	Predicted	Predicted	Predicted	Predicted	Predicted	Predicted	Predicted	Predicted	Predicted	Predicted	Predicted	Predicted	Predicted	Predicted	Predicted	Predicted	Predicted	Predicted	Predicted	Predicted	Predicted	Predicted	Predicted	Predicted	Predicted	Predicted	Predicted	Predicted	Predicted	Predicted
180	allopurinol	ku-0063794	Predicted	Predicted	Predicted	Predicted	Predicted	Predicted	Predicted	Predicted	Predicted	Predicted	Predicted	Predicted	Predicted	Predicted	Predicted	Predicted	Predicted	Predicted	Predicted	Predicted	Predicted	Predicted	Predicted	Predicted	Predicted	Predicted	Predicted	Predicted	Predicted	Predicted	Predicted	Predicted	Predicted	Predicted	Predicted	Predicted	Predicted	Predicted	Predicted	Predicted	Predicted	Predicted	Predicted	Predicted	Predicted	Predicted	Predicted
181	allopurinol	pazopanib	Predicted	Predicted	Predicted	Predicted	Predicted	Predicted	Predicted	Predicted	Predicted	Predicted	Predicted	Predicted	Predicted	Predicted	Predicted	Predicted	Predicted	Predicted	Predicted	Predicted	Predicted	Predicted	Predicted	Predicted	Predicted	Predicted	Predicted	Predicted	Predicted	Predicted	Predicted	Predicted	Predicted	Predicted	Predicted	Predicted	Predicted	Predicted	Predicted	Predicted	Predicted	Predicted	Predicted	Predicted	Predicted	Predicted	Predicted
182	allopurinol	pf-562271	Predicted	Predicted	Predicted	Predicted	Predicted	Predicted	Predicted	Predicted	Predicted	Predicted	Predicted	Predicted	Predicted	Predicted	Predicted	Predicted	Predicted	Predicted	Predicted	Predicted	Predicted	Predicted	Predicted	Predicted	Predicted	Predicted	Predicted	Predicted	Predicted	Predicted	Predicted	Predicted	Predicted	Predicted	Predicted	Predicted	Predicted	Predicted	Predicted	Predicted	Predicted	Predicted	Predicted	Predicted	Predicted	Predicted	Predicted
183	allopurinol	pioglitazone	Predicted	Predicted	Predicted	Predicted	Predicted	Predicted	Predicted	Predicted	Predicted	Predicted	Predicted	Predicted	Predicted	Predicted	Predicted	Predicted	Predicted	Predicted	Predicted	Predicted	Predicted	Predicted	Predicted	Predicted	Predicted	Predicted	Predicted	Predicted	Predicted	Predicted	Predicted	Predicted	Predicted	Predicted	Predicted	Predicted	Predicted	Predicted	Predicted	Predicted	Predicted	Predicted	Predicted	Predicted	Predicted	Predicted	Predicted
184	allopurinol	plx-4720	Predicted	Predicted	Predicted	Predicted	Predicted	Predicted	Predicted	Predicted	Predicted	Predicted	Predicted	Predicted	Predicted	Predicted	Predicted	Predicted	Predicted	Predicted	Predicted	Predicted	Predicted	Predicted	Predicted	Predicted	Predicted	Predicted	Predicted	Predicted	Predicted	Predicted	Predicted	Predicted	Predicted	Predicted	Predicted	Predicted	Predicted	Predicted	Predicted	Predicted	Predicted	Predicted	Predicted	Predicted	Predicted	Predicted	Predicted
185	allopurinol	tipifarnib	Predicted	Predicted	Predicted	Predicted	Predicted	Predicted	Predicted	Predicted	Predicted	Predicted	Predicted	Predicted	Predicted	Predicted	Predicted	Predicted	Predicted	Predicted	Predicted	Predicted	Predicted	Predicted	Predicted	Predicted	Predicted	Predicted	Predicted	Predicted	Predicted	Predicted	Predicted	Predicted	Predicted	Predicted	Predicted	Predicted	Predicted	Predicted	Predicted	Predicted	Predicted	Predicted	Predicted	Predicted	Predicted	Predicted	Predicted
186	allopurinol	veliparib	Predicted	Predicted	Predicted	Predicted	Predicted	Predicted	Predicted	Predicted	Predicted	Predicted	Predicted	Predicted	Predicted	Predicted	Predicted	Predicted	Predicted	Predicted	Predicted	Predicted	Predicted	Predicted	Predicted	Predicted	Predicted	Predicted	Predicted	Predicted	Predicted	Predicted	Predicted	Predicted	Predicted	Predicted	Predicted	Predicted	Predicted	Predicted	Predicted	Predicted	Predicted	Predicted	Predicted	Predicted	Predicted	Predicted	Predicted
187	allopurinol	vincristine	Predicted	Predicted	Predicted	Predicted	Predicted	Predicted	Predicted	Predicted	Predicted	Predicted	Predicted	Predicted	Predicted	Predicted	Predicted	Predicted	Predicted	Predicted	Predicted	Predicted	Predicted	Predicted	Predicted	Predicted	Predicted	Predicted	Predicted	Predicted	Predicted	Predicted	Predicted	Predicted	Predicted	Predicted	Predicted	Predicted	Predicted	Predicted	Predicted	Predicted	Predicted	Predicted	Predicted	Predicted	Predicted	Predicted	Predicted
188	allopurinol	vx-702	Predicted	Predicted	Predicted	Predicted	Predicted	Predicted	Predicted	Predicted	Predicted	Predicted	Predicted	Predicted	Predicted	Predicted	Predicted	Predicted	Predicted	Predicted	Predicted	Predicted	Predicted	Predicted	Predicted	Predicted	Predicted	Predicted	Predicted	Predicted	Predicted	Predicted	Predicted	Predicted	Predicted	Predicted	Predicted	Predicted	Predicted	Predicted	Predicted	Predicted	Predicted	Predicted	Predicted	Predicted	Predicted	Predicted	Predicted
189	allopurinol	enzastaurin	Predicted	Predicted	Predicted	Predicted	Predicted	Predicted	Predicted	Predicted	Predicted	Predicted	Predicted	Predicted	Predicted	Predicted	Predicted	Predicted	Predicted	Predicted	Predicted	Predicted	Predicted	Predicted	Predicted	Predicted	Predicted	Predicted	Predicted	Predicted	Predicted	Predicted	Predicted	Predicted	Predicted	Predicted	Predicted	Predicted	Predicted	Predicted	Predicted	Predicted	Predicted	Predicted	Predicted	Predicted	Predicted	Predicted	Predicted
190	allopurinol	erlotinib	Predicted	Predicted	Predicted	Predicted	Predicted	Predicted	Predicted	Predicted	Predicted	Predicted	Predicted	Predicted	Predicted	Predicted	Predicted	Predicted	Predicted	Predicted	Predicted	Predicted	Predicted	Predicted	Predicted	Predicted	Predicted	Predicted	Predicted	Predicted	Predicted	Predicted	Predicted	Predicted	Predicted	Predicted	Predicted	Predicted	Predicted	Predicted	Predicted	Predicted	Predicted	Predicted	Predicted	Predicted	Predicted	Predicted	Predicted
191	allopurinol	bms-536924	Predicted	Predicted	Predicted	Predicted	Predicted	Predicted	Predicted	Predicted	Predicted	Predicted	Predicted	Predicted	Predicted	Predicted	Predicted	Predicted	Predicted	Predicted	Predicted	Predicted	Predicted	Predicted	Predicted	Predicted	Predicted	Predicted	Predicted	Predicted	Predicted	Predicted	Predicted	Predicted	Predicted	Predicted	Predicted	Predicted	Predicted	Predicted	Predicted	Predicted	Predicted	Predicted	Predicted	Predicted	Predicted	Predicted	Predicted
192	allopurinol	dorsomorphin	Predicted	Predicted	Predicted	Predicted	Predicted	Predicted	Predicted	Predicted	Predicted	Predicted	Predicted	Predicted	Predicted	Predicted	Predicted	Predicted	Predicted	Predicted	Predicted	Predicted	Predicted	Predicted	Predicted	Predicted	Predicted	Predicted	Predicted	Predicted	Predicted	Predicted	Predicted	Predicted	Predicted	Predicted	Predicted	Predicted	Predicted	Predicted	Predicted	Predicted	Predicted	Predicted	Predicted	Predicted	Predicted	Predicted	Predicted
193	allopurinol	palbociclib	Predicted	Predicted	Predicted	Predicted	Predicted	Predicted	Predicted	Predicted	Predicted	Predicted	Predicted	Predicted	Predicted	Predicted	Predicted	Predicted	Predicted	Predicted	Predicted	Predicted	Predicted	Predicted	Predicted	Predicted	Predicted	Predicted	Predicted	Predicted	Predicted	Predicted	Predicted	Predicted	Predicted	Predicted	Predicted	Predicted	Predicted	Predicted	Predicted	Predicted	Predicted	Predicted	Predicted	Predicted	Predicted	Predicted	Predicted
194	allopurinol	midostaurin	Predicted	Predicted	Predicted	Predicted	Predicted	Predicted	Predicted	Predicted	Predicted	Predicted	Predicted	Predicted	Predicted	Predicted	Predicted	Predicted	Predicted	Predicted	Predicted	Predicted	Predicted	Predicted	Predicted	Predicted	Predicted	Predicted	Predicted	Predicted	Predicted	Predicted	Predicted	Predicted	Predicted	Predicted	Predicted	Predicted	Predicted	Predicted	Predicted	Predicted	Predicted	Predicted	Predicted	Predicted	Predicted	Predicted	Predicted
195	allopurinol	bi-78d3	Predicted	Predicted	Predicted	Predicted	Predicted	Predicted	Predicted	Predicted	Predicted	Predicted	Predicted	Predicted	Predicted	Predicted	Predicted	Predicted	Predicted	Predicted	Predicted	Predicted	Predicted	Predicted	Predicted	Predicted	Predicted	Predicted	Predicted	Predicted	Predicted	Predicted	Predicted	Predicted	Predicted	Predicted	Predicted	Predicted	Predicted	Predicted	Predicted	Predicted	Predicted	Predicted	Predicted	Predicted	Predicted	Predicted	Predicted
196	allopurinol	nilutamide	Predicted	Predicted	Predicted	Predicted	Predicted	Predicted	Predicted	Predicted	Predicted	Predicted	Predicted	Predicted	Predicted	Predicted	Predicted	Predicted	Predicted	Predicted	Predicted	Predicted	Predicted	Predicted	Predicted	Predicted	Predicted	Predicted	Predicted	Predicted	Predicted	Predicted	Predicted	Predicted	Predicted	Predicted	Predicted	Predicted	Predicted	Predicted	Predicted	Predicted	Predicted	Predicted	Predicted	Predicted	Predicted	Predicted	Predicted
197	allopurinol	lestaurtinib	Predicted	Predicted	Predicted	Predicted	Predicted	Predicted	Predicted	Predicted	Predicted	Predicted	Predicted	Predicted	Predicted	Predicted	Predicted	Predicted	Predicted	Predicted	Predicted	Predicted	Predicted	Predicted	Predicted	Predicted	Predicted	Predicted	Predicted	Predicted	Predicted	Predicted	Predicted	Predicted	Predicted	Predicted	Predicted	Predicted	Predicted	Predicted	Predicted	Predicted	Predicted	Predicted	Predicted	Predicted	Predicted	Predicted	Predicted
198	allopurinol	lfm-a13	Predicted	Predicted	Predicted	Predicted	Predicted	Predicted	Predicted	Predicted	Predicted	Predicted	Predicted	Predicted	Predicted	Predicted	Predicted	Predicted	Predicted	Predicted	Predicted	Predicted	Predicted	Predicted	Predicted	Predicted	Predicted	Predicted	Predicted	Predicted	Predicted	Predicted	Predicted	Predicted	Predicted	Predicted	Predicted	Predicted	Predicted	Predicted	Predicted	Predicted	Predicted	Predicted	Predicted	Predicted	Predicted	Predicted	Predicted
199	allopurinol	sns-314	Predicted	Predicted	Predicted	Predicted	Predicted	Predicted	Predicted	Predicted	Predicted	Predicted	Predicted	Predicted	Predicted	Predicted	Predicted	Predicted	Predicted	Predicted	Predicted	Predicted	Predicted	Predicted	Predicted	Predicted	Predicted	Predicted	Predicted	Predicted	Predicted	Predicted	Predicted	Predicted	Predicted	Predicted	Predicted	Predicted	Predicted	Predicted	Predicted	Predicted	Predicted	Predicted	Predicted	Predicted	Predicted	Predicted	Predicted
200	allopurinol	vatalanib	Predicted	Predicted	Predicted	Predicted	Predicted	Predicted	Predicted	Predicted	Predicted	Predicted	Predicted	Predicted	Predicted	Predicted	Predicted	Predicted	Predicted	Predicted	Predicted	Predicted	Predicted	Predicted	Predicted	Predicted	Predicted	Predicted	Predicted	Predicted	Predicted	Predicted	Predicted	Predicted	Predicted	Predicted	Predicted	Predicted	Predicted	Predicted	Predicted	Predicted	Predicted	Predicted	Predicted	Predicted	Predicted	Predicted	Predicted
201	thalidomide	vorinostat	0.12337	1.65878	-6.67916	0.0527022	Predicted	-1.19497	-3.22606	Predicted	-4.00888	-0.459358	Predicted	4.51943	-0.414481	Predicted	Predicted	Predicted	Predicted	Predicted	Predicted	Predicted	Predicted	Predicted	Predicted	Predicted	Predicted	Predicted	Predicted	Predicted	Predicted	Predicted	Predicted	0.377279	-5.21426	Predicted	Predicted	-0.922888	-2.73379	-1.75568	-3.47271	3.60593	-0.416189	0.378428	-3.90842	-3.27067	-8.05529	1.34957	0.23912
202	thalidomide	sorafenib	-1.16013	2.38383	-2.48198	1.01798	Predicted	-1.35646	-1.703	Predicted	0.691993	0.318094	Predicted	8.99422	2.889	Predicted	Predicted	Predicted	Predicted	Predicted	Predicted	Predicted	Predicted	Predicted	Predicted	Predicted	Predicted	Predicted	Predicted	Predicted	Predicted	Predicted	Predicted	2.28936	-7.44773	Predicted	Predicted	0.0688052	-0.0251216	2.86923	8.48793	4.39441	-0.324219	-6.05123	3.61744	-3.44623	-2.36946	2.99905	1.41756
203	thalidomide	mitoxantrone	2.07464	13.3549	12.0637	9.52973	Predicted	4.268	8.94084	Predicted	4.44295	4.15065	Predicted	-0.300124	7.0134	Predicted	Predicted	Predicted	Predicted	Predicted	Predicted	Predicted	Predicted	Predicted	Predicted	Predicted	Predicted	Predicted	Predicted	Predicted	Predicted	Predicted	Predicted	3.76613	3.06706	Predicted	Predicted	2.19145	0.83192	7.21587	11.1236	-7.60812	2.52742	0.678125	3.92834	9.08637	3.29315	0.043894	9.08885
204	thalidomide	dasatinib	-1.09171	1.97462	-4.47715	-1.572	Predicted	-2.01558	0.611787	Predicted	-1.69359	-1.79434	Predicted	-2.31427	1.72231	Predicted	Predicted	Predicted	Predicted	Predicted	Predicted	Predicted	Predicted	Predicted	Predicted	Predicted	Predicted	Predicted	Predicted	Predicted	Predicted	Predicted	Predicted	23.406	-5.52956	Predicted	Predicted	-3.24812	-4.07279	-6.98703	-6.5422	0.781955	-3.51284	2.81642	-4.08156	0.487828	2.86427	0.867297	-2.46759
205	thalidomide	paclitaxel	Predicted	-0.0372291	-0.420719	-6.63632	Predicted	-0.728371	4.52308	Predicted	-2.82091	-0.616058	Predicted	Predicted	6.5035	Predicted	Predicted	Predicted	Predicted	Predicted	Predicted	Predicted	Predicted	Predicted	Predicted	Predicted	Predicted	Predicted	Predicted	Predicted	Predicted	Predicted	Predicted	Predicted	Predicted	Predicted	Predicted	-1.3056	-7.35136	-3.14904	-3.0458	0.0507217	23.3808	-1.87515	Predicted	-1.59591	8.06429	0.0438462	-1.43412
206	thalidomide	fulvestrant	0.895509	1.80206	-1.73416	6.42031	Predicted	0.355367	0.294134	Predicted	-1.90078	4.77809	Predicted	-1.68121	5.69068	Predicted	Predicted	Predicted	Predicted	Predicted	Predicted	Predicted	Predicted	Predicted	Predicted	Predicted	Predicted	Predicted	Predicted	Predicted	Predicted	Predicted	Predicted	5.37972	-5.87706	Predicted	Predicted	0.159887	0.318654	0.271897	0.644181	2.93222	0.449864	0.451756	-3.20007	-0.734095	1.72971	1.89727	0.457016
207	thalidomide	docetaxel	-1.84162	1.08256	-3.30945	-4.72077	Predicted	Predicted	Predicted	Predicted	-5.72164	0.861507	Predicted	5.48361	6.29992	Predicted	Predicted	Predicted	Predicted	Predicted	Predicted	Predicted	Predicted	Predicted	Predicted	Predicted	Predicted	Predicted	Predicted	Predicted	Predicted	Predicted	Predicted	0.932102	-2.71784	Predicted	Predicted	-0.399103	-0.528198	-0.966852	-2.86156	1.22012	Predicted	-1.24629	1.32399	Predicted	-7.59702	Predicted	0.0436187
208	thalidomide	nilotinib	0.592983	6.50794	1.65025	1.69128	Predicted	-2.3568	-0.546671	Predicted	0.841175	-0.35247	Predicted	0.572664	2.66502	Predicted	Predicted	Predicted	Predicted	Predicted	Predicted	Predicted	Predicted	Predicted	Predicted	Predicted	Predicted	Predicted	Predicted	Predicted	Predicted	Predicted	Predicted	1.2232	-2.11663	Predicted	Predicted	-0.453659	-0.0989841	1.89111	5.52717	4.29313	0.724308	3.03976	1.79244	-1.15747	2.26778	11.0883	-0.0701261
209	thalidomide	cyclophosphamide	-0.0369503	1.63139	3.20019	-1.26298	Predicted	0.199708	2.49785	Predicted	-3.21295	-2.09953	Predicted	-0.615671	7.38778	Predicted	Predicted	Predicted	Predicted	Predicted	Predicted	Predicted	Predicted	Predicted	Predicted	Predicted	Predicted	Predicted	Predicted	Predicted	Predicted	Predicted	Predicted	1.6919	6.28867	Predicted	Predicted	1.24571	1.27992	-1.58753	0.408992	-0.219581	-1.10288	3.74724	0.105539	1.86159	1.71705	-2.84324	2.42155
210	thalidomide	thiotepa	-2.38726	-7.79723	-5.4389	-2.35593	Predicted	-4.1202	-2.28938	Predicted	-1.19538	-2.55389	Predicted	-6.61385	-1.74449	Predicted	Predicted	Predicted	Predicted	Predicted	Predicted	Predicted	Predicted	Predicted	Predicted	Predicted	Predicted	Predicted	Predicted	Predicted	Predicted	Predicted	Predicted	-8.02209	0.186642	Predicted	Predicted	-3.69633	-3.34384	1.42118	-6.20176	-3.22377	-5.02775	-3.26838	-3.19858	-0.878398	-3.97212	-10.3892	-1.89433
211	thalidomide	letrozole	0.686838	0.836742	-0.599976	-0.832283	Predicted	-4.38444	0.714706	Predicted	-0.535151	5.14593	Predicted	4.27053	1.85105	Predicted	Predicted	Predicted	Predicted	Predicted	Predicted	Predicted	Predicted	Predicted	Predicted	Predicted	Predicted	Predicted	Predicted	Predicted	Predicted	Predicted	Predicted	4.53647	-2.73408	Predicted	Predicted	-0.355804	-1.07157	8.68703	0.500846	1.91417	4.20381	-3.89606	-2.26358	-1.39397	0.322721	0.576524	0.315933
212	thalidomide	ifosfamide	3.22532	-4.3197	18.9971	0.446256	Predicted	0.0679035	-3.30281	Predicted	4.14945	-4.45823	Predicted	-3.69454	5.30224	Predicted	Predicted	Predicted	Predicted	Predicted	Predicted	Predicted	Predicted	Predicted	Predicted	Predicted	Predicted	Predicted	Predicted	Predicted	Predicted	Predicted	Predicted	9.30422	-0.554866	Predicted	Predicted	0.621008	5.0086	4.84004	1.34585	5.88614	0.734693	3.43731	-3.04438	20.1426	-0.324176	-1.57511	-0.603879
213	thalidomide	temozolomide	-0.0220218	0.779846	4.57698	-0.948953	-13.8861	-0.697411	0.572116	Predicted	-0.311177	0.0270161	Predicted	0.522085	2.39705	Predicted	Predicted	Predicted	Predicted	Predicted	Predicted	Predicted	Predicted	Predicted	Predicted	Predicted	Predicted	Predicted	Predicted	Predicted	Predicted	Predicted	Predicted	-6.03861	3.16954	Predicted	Predicted	2.19783	1.28635	3.02842	2.78273	-1.10142	9.05465	-0.346292	-0.62287	0.654496	-4.09175	-1.10359	2.12379
214	thalidomide	busulfan	-1.7174	-2.48095	-8.30855	5.01961	Predicted	-3.63142	-2.1883	Predicted	-3.38676	-2.62664	Predicted	-3.41916	3.91502	Predicted	Predicted	Predicted	Predicted	Predicted	Predicted	Predicted	Predicted	Predicted	Predicted	Predicted	Predicted	Predicted	Predicted	Predicted	Predicted	Predicted	Predicted	5.95609	-8.72458	Predicted	Predicted	-4.86314	-3.07562	0.0479938	-2.03111	0.814643	-0.669969	0.110184	-2.0673	-2.72177	0.857448	0.297209	-2.43678
215	thalidomide	sunitinib	-0.18246	11.0684	-2.85158	0.341213	Predicted	4.36571	1.7555	Predicted	-0.58132	6.88718	Predicted	-0.755374	1.74723	Predicted	Predicted	Predicted	Predicted	Predicted	Predicted	Predicted	Predicted	Predicted	Predicted	Predicted	Predicted	Predicted	Predicted	Predicted	Predicted	Predicted	Predicted	2.7349	4.36551	Predicted	Predicted	3.3731	-3.15435	3.50987	-1.84631	3.21134	1.82453	-1.5548	-3.82741	-1.19093	-0.975547	2.28907	-2.18921
216	thalidomide	raloxifene	-0.218735	-0.432413	-3.27388	-2.72711	Predicted	-1.37996	4.66875	Predicted	-5.45291	1.06803	Predicted	-0.880126	-4.21576	Predicted	Predicted	Predicted	Predicted	Predicted	Predicted	Predicted	Predicted	Predicted	Predicted	Predicted	Predicted	Predicted	Predicted	Predicted	Predicted	Predicted	Predicted	-1.96683	8.90499	Predicted	Predicted	-0.787965	-3.47386	-2.97281	-4.27382	-2.88454	-0.0874136	1.96842	4.96473	2.43835	3.88962	-0.267975	-2.65024
217	thalidomide	celecoxib	7.39241	4.391	1.54756	0.533225	Predicted	-1.01068	1.48891	Predicted	-1.51301	3.17967	Predicted	2.0076	2.73713	Predicted	Predicted	Predicted	Predicted	Predicted	Predicted	Predicted	Predicted	Predicted	Predicted	Predicted	Predicted	Predicted	Predicted	Predicted	Predicted	Predicted	Predicted	3.57179	-1.04427	Predicted	Predicted	-0.0555109	-1.72651	-1.22068	-1.58629	2.67991	3.19541	-3.45067	0.0904497	-0.704813	0.731971	7.85131	1.85539
218	thalidomide	lenalidomide	-1.06027	-2.73173	0.409349	-1.25242	Predicted	2.51867	0.812067	Predicted	-0.956837	-1.47048	Predicted	-1.8193	-0.765542	Predicted	Predicted	Predicted	Predicted	Predicted	Predicted	Predicted	Predicted	Predicted	Predicted	Predicted	Predicted	Predicted	Predicted	Predicted	Predicted	Predicted	Predicted	0.0073594	-3.37275	Predicted	Predicted	-1.3388	4.66827	1.224	-0.525313	0.773042	-1.77746	-0.963444	-1.84503	2.46421	9.45827	-1.95294	-0.63807
219	thalidomide	imatinib	1.50222	6.18248	-1.88639	0.463064	Predicted	-1.59896	-0.252598	Predicted	-0.288184	3.54509	Predicted	-0.900814	-0.11266	Predicted	Predicted	Predicted	Predicted	Predicted	Predicted	Predicted	Predicted	Predicted	Predicted	Predicted	Predicted	Predicted	Predicted	Predicted	Predicted	Predicted	Predicted	2.45429	-1.52485	Predicted	Predicted	-1.6326	-0.804701	1.42695	3.52758	3.39642	3.67432	-6.55234	-0.523975	-0.262033	3.58941	4.63227	0.685076
220	thalidomide	dacarbazine	1.92572	16.9586	0.538852	0.763244	Predicted	0.357406	-0.567192	Predicted	0.277889	9.68553	Predicted	-0.763927	-0.191342	Predicted	Predicted	Predicted	Predicted	Predicted	Predicted	Predicted	Predicted	Predicted	Predicted	Predicted	Predicted	Predicted	Predicted	Predicted	Predicted	Predicted	Predicted	-0.677216	4.58132	Predicted	Predicted	1.89805	0.954467	-2.25067	10.0418	-2.20052	9.91382	-0.123015	-1.22891	10.1215	2.92605	-0.923071	10.258
221	thalidomide	methotrexate	-0.957364	14.3372	-7.49961	-9.17386	Predicted	-7.00344	-4.27264	Predicted	-2.05397	3.81232	Predicted	7.03946	3.84841	Predicted	Predicted	Predicted	Predicted	Predicted	Predicted	Predicted	Predicted	Predicted	Predicted	Predicted	Predicted	Predicted	Predicted	Predicted	Predicted	Predicted	Predicted	0.225376	2.64022	Predicted	Predicted	2.40974	-2.14571	4.95245	2.14723	1.83284	5.98244	0.884156	3.44068	-2.22135	2.7831	-0.214443	0.365564
222	thalidomide	bortezomib	Predicted	Predicted	3.99935	0.0802089	Predicted	-1.85392	Predicted	Predicted	-10.094	Predicted	Predicted	Predicted	-2.6934	Predicted	Predicted	Predicted	Predicted	Predicted	Predicted	Predicted	Predicted	Predicted	Predicted	Predicted	Predicted	Predicted	Predicted	Predicted	Predicted	Predicted	Predicted	1.33166	-1.43917	Predicted	Predicted	2.53698	Predicted	2.78182	1.32225	-0.338745	Predicted	-3.29948	Predicted	Predicted	-2.40932	1.86034	0.965128
223	thalidomide	anastrozole	0.260127	3.13316	1.943	0.389615	Predicted	0.963654	-0.00447039	Predicted	-0.110117	2.13018	Predicted	0.324061	4.04723	Predicted	Predicted	Predicted	Predicted	Predicted	Predicted	Predicted	Predicted	Predicted	Predicted	Predicted	Predicted	Predicted	Predicted	Predicted	Predicted	Predicted	Predicted	4.14546	-1.73203	Predicted	Predicted	-1.40838	-3.49767	0.702008	-0.348792	3.15458	2.2925	-5.44907	0.963982	-2.22168	1.37269	4.17194	0.186982
224	thalidomide	mitotane	-0.123234	3.33954	-0.415597	0.42485	Predicted	0.73152	1.60231	Predicted	1.11886	6.05272	Predicted	1.75088	0.879531	Predicted	Predicted	Predicted	Predicted	Predicted	Predicted	Predicted	Predicted	Predicted	Predicted	Predicted	Predicted	Predicted	Predicted	Predicted	Predicted	Predicted	Predicted	-9.75707	3.9988	Predicted	Predicted	5.05692	1.60059	0.786412	1.11513	10.2028	5.3547	2.66761	1.28408	-1.45324	-0.944303	0.119666	0.388671
225	thalidomide	dexrazoxane	2.76173	0.100469	0.503231	-0.724704	Predicted	-3.27312	-3.50252	Predicted	-3.99462	-3.04391	Predicted	-5.90681	-1.25434	Predicted	Predicted	Predicted	Predicted	Predicted	Predicted	Predicted	Predicted	Predicted	Predicted	Predicted	Predicted	Predicted	Predicted	Predicted	Predicted	Predicted	Predicted	-5.71184	-3.26185	Predicted	Predicted	-1.50279	-6.0306	-1.71014	9.8631	-3.5326	9.87758	-9.51406	3.41135	9.9634	1.18572	-1.81102	15.5536
226	thalidomide	methoxsalen	0.209901	-0.319287	0.61426	0.973421	Predicted	-0.884538	3.25692	Predicted	-1.45166	1.41262	Predicted	-3.6578	-2.49189	Predicted	Predicted	Predicted	Predicted	Predicted	Predicted	Predicted	Predicted	Predicted	Predicted	Predicted	Predicted	Predicted	Predicted	Predicted	Predicted	Predicted	Predicted	5.78256	-1.22251	Predicted	Predicted	6.53818	-2.20739	-0.88308	3.13605	-0.216808	-3.39275	2.19301	3.1248	-1.84712	0.824916	0.946615	-1.76092
227	thalidomide	amifostine	-0.435694	-1.64783	7.15034	-0.209752	Predicted	2.32565	-0.780349	Predicted	-0.98443	-1.15915	Predicted	Predicted	-3.91285	Predicted	Predicted	Predicted	Predicted	Predicted	Predicted	Predicted	Predicted	Predicted	Predicted	Predicted	Predicted	Predicted	Predicted	Predicted	Predicted	Predicted	Predicted	-18.2374	7.06981	Predicted	Predicted	-3.72814	Predicted	4.09394	-1.21767	2.47702	7.12725	-3.8614	3.818	13.1422	-0.292387	0.287105	2.55701
228	thalidomide	gefitinib	1.7768	-2.19953	-0.876627	-5.48851	Predicted	-6.03589	-4.60415	Predicted	-0.916302	3.94147	Predicted	-11.6904	2.12016	Predicted	Predicted	Predicted	Predicted	Predicted	Predicted	Predicted	Predicted	Predicted	Predicted	Predicted	Predicted	Predicted	Predicted	Predicted	Predicted	Predicted	Predicted	-5.0872	-0.733542	Predicted	Predicted	-5.2325	-2.70047	-0.0350816	-3.07183	-4.90546	-4.73434	-1.64439	-3.56702	-2.94713	-2.01398	-4.29755	-1.96568
229	thalidomide	altretamine	2.35157	11.7885	3.80901	0.663853	Predicted	2.09512	2.74012	Predicted	1.74145	1.64101	Predicted	1.01411	1.09324	Predicted	Predicted	Predicted	Predicted	Predicted	Predicted	Predicted	Predicted	Predicted	Predicted	Predicted	Predicted	Predicted	Predicted	Predicted	Predicted	Predicted	Predicted	2.22279	5.19877	Predicted	Predicted	2.09679	3.37069	2.88687	5.70098	1.72007	11.348	1.00607	2.11366	9.03756	0.954359	0.846966	8.34231
230	thalidomide	teniposide	2.05446	5.68581	3.61292	-7.24048	Predicted	4.27752	2.79881	Predicted	3.36247	-6.28769	Predicted	-0.0903346	-2.38268	Predicted	Predicted	Predicted	Predicted	Predicted	Predicted	Predicted	Predicted	Predicted	Predicted	Predicted	Predicted	Predicted	Predicted	Predicted	Predicted	Predicted	Predicted	4.47923	4.63889	Predicted	Predicted	1.37998	0.354909	0.806404	10.3202	-3.07722	8.05697	0.63952	5.77543	4.04744	3.61148	2.42113	7.30732
231	thalidomide	chlorambucil	-7.01387	3.33351	-0.370705	-7.4916	Predicted	-5.99008	-5.26967	Predicted	-2.8538	-2.79077	Predicted	-2.84001	-5.01039	Predicted	Predicted	Predicted	Predicted	Predicted	Predicted	Predicted	Predicted	Predicted	Predicted	Predicted	Predicted	Predicted	Predicted	Predicted	Predicted	Predicted	Predicted	-7.61602	-3.52094	Predicted	Predicted	-0.368497	-5.37406	0.362688	13.5281	-2.86685	7.88918	-3.36059	-6.84733	6.07847	-7.81988	-1.73231	-3.84779
232	thalidomide	exemestane	-0.443593	-11.0245	2.1854	-8.0209	Predicted	2.13056	2.75362	Predicted	2.24577	0.682805	Predicted	-0.561231	1.64278	Predicted	Predicted	Predicted	Predicted	Predicted	Predicted	Predicted	Predicted	Predicted	Predicted	Predicted	Predicted	Predicted	Predicted	Predicted	Predicted	Predicted	Predicted	2.90444	0.36709	Predicted	Predicted	1.25409	1.72706	Predicted	1.77832	6.06453	-0.094367	0.245584	-0.584879	7.82416	1.13948	-1.14456	1.91287
233	thalidomide	vemurafenib	3.48075	-0.622925	1.63439	0.865004	Predicted	8.60768	Predicted	Predicted	2.66349	1.18042	Predicted	-1.03819	-0.675676	Predicted	Predicted	Predicted	Predicted	Predicted	Predicted	Predicted	Predicted	Predicted	Predicted	Predicted	Predicted	Predicted	Predicted	Predicted	Predicted	Predicted	Predicted	3.90403	6.13285	Predicted	Predicted	5.1108	2.62651	3.58911	-2.30897	-0.670367	7.45822	1.99672	2.86736	7.34012	10.7195	7.79254	3.83216
234	thalidomide	abiraterone	4.19126	-2.57888	4.60047	0.434053	Predicted	6.02395	5.03203	Predicted	0.0466316	-1.15093	Predicted	-0.438096	-1.416	Predicted	Predicted	Predicted	Predicted	Predicted	Predicted	Predicted	Predicted	Predicted	Predicted	Predicted	Predicted	Predicted	Predicted	Predicted	Predicted	Predicted	Predicted	0.697117	3.08691	Predicted	Predicted	-2.50443	4.01883	2.13726	-0.0387904	10.3665	-0.882791	-1.27342	-1.89709	9.75499	6.80528	-1.68439	1.42966
235	thalidomide	ruxolitinib	4.74023	-1.29618	0.900467	2.0843	Predicted	4.38577	2.74095	Predicted	-0.0867515	-1.85421	Predicted	-0.499465	2.74219	Predicted	Predicted	Predicted	Predicted	Predicted	Predicted	Predicted	Predicted	Predicted	Predicted	Predicted	Predicted	Predicted	Predicted	Predicted	Predicted	Predicted	Predicted	1.243	5.78184	Predicted	5.84085	-0.856429	4.8953	2.55691	-4.35817	-0.462227	0.11874	1.5389	3.04438	9.6458	5.4033	-3.8175	-0.287104
236	thalidomide	axitinib	3.81978	-2.58836	5.56187	-0.750971	Predicted	3.26838	4.15232	Predicted	0.812718	1.80529	Predicted	-1.81407	0.570388	Predicted	Predicted	Predicted	Predicted	Predicted	Predicted	Predicted	Predicted	Predicted	Predicted	Predicted	Predicted	Predicted	Predicted	Predicted	Predicted	Predicted	Predicted	0.544782	Predicted	Predicted	Predicted	2.88663	5.45159	2.04523	-2.10514	1.12911	-1.88068	1.80476	3.34786	12.1955	6.22111	-2.59067	-0.731984
237	thalidomide	crizotinib	6.76318	-3.97828	2.00812	-0.365138	Predicted	4.38171	5.56399	Predicted	-0.840442	-1.50819	Predicted	-0.774163	3.76334	Predicted	Predicted	Predicted	Predicted	Predicted	Predicted	Predicted	Predicted	Predicted	Predicted	Predicted	Predicted	Predicted	Predicted	Predicted	Predicted	Predicted	Predicted	Predicted	6.81663	Predicted	Predicted	7.06233	-0.359278	2.95927	-3.257	7.71065	4.18823	0.812344	1.65028	11.8539	-3.46991	-1.46762	-0.311448
238	thalidomide	decitabine	Predicted	Predicted	Predicted	Predicted	Predicted	Predicted	Predicted	Predicted	Predicted	Predicted	Predicted	Predicted	Predicted	Predicted	Predicted	Predicted	Predicted	Predicted	Predicted	Predicted	Predicted	Predicted	Predicted	Predicted	Predicted	Predicted	Predicted	Predicted	Predicted	Predicted	Predicted	Predicted	Predicted	Predicted	Predicted	Predicted	Predicted	Predicted	Predicted	Predicted	Predicted	Predicted	Predicted	Predicted	Predicted	Predicted	Predicted
239	thalidomide	dovitinib	Predicted	Predicted	Predicted	Predicted	Predicted	Predicted	Predicted	Predicted	Predicted	Predicted	Predicted	Predicted	Predicted	Predicted	Predicted	Predicted	Predicted	Predicted	Predicted	Predicted	Predicted	Predicted	Predicted	Predicted	Predicted	Predicted	Predicted	Predicted	Predicted	Predicted	Predicted	Predicted	Predicted	Predicted	Predicted	Predicted	Predicted	Predicted	Predicted	Predicted	Predicted	Predicted	Predicted	Predicted	Predicted	Predicted	Predicted
240	thalidomide	embelin	Predicted	Predicted	Predicted	Predicted	Predicted	Predicted	Predicted	Predicted	Predicted	Predicted	Predicted	Predicted	Predicted	Predicted	Predicted	Predicted	Predicted	Predicted	Predicted	Predicted	Predicted	Predicted	Predicted	Predicted	Predicted	Predicted	Predicted	Predicted	Predicted	Predicted	Predicted	Predicted	Predicted	Predicted	Predicted	Predicted	Predicted	Predicted	Predicted	Predicted	Predicted	Predicted	Predicted	Predicted	Predicted	Predicted	Predicted
241	thalidomide	enmd-2076	Predicted	Predicted	Predicted	Predicted	Predicted	Predicted	Predicted	Predicted	Predicted	Predicted	Predicted	Predicted	Predicted	Predicted	Predicted	Predicted	Predicted	Predicted	Predicted	Predicted	Predicted	Predicted	Predicted	Predicted	Predicted	Predicted	Predicted	Predicted	Predicted	Predicted	Predicted	Predicted	Predicted	Predicted	Predicted	Predicted	Predicted	Predicted	Predicted	Predicted	Predicted	Predicted	Predicted	Predicted	Predicted	Predicted	Predicted
242	thalidomide	etoposide	Predicted	Predicted	Predicted	Predicted	Predicted	Predicted	Predicted	Predicted	Predicted	Predicted	Predicted	Predicted	Predicted	Predicted	Predicted	Predicted	Predicted	Predicted	Predicted	Predicted	Predicted	Predicted	Predicted	Predicted	Predicted	Predicted	Predicted	Predicted	Predicted	Predicted	Predicted	Predicted	Predicted	Predicted	Predicted	Predicted	Predicted	Predicted	Predicted	Predicted	Predicted	Predicted	Predicted	Predicted	Predicted	Predicted	Predicted
243	thalidomide	gemcitabine	Predicted	Predicted	Predicted	Predicted	Predicted	Predicted	Predicted	Predicted	Predicted	Predicted	Predicted	Predicted	Predicted	Predicted	Predicted	Predicted	Predicted	Predicted	Predicted	Predicted	Predicted	Predicted	Predicted	Predicted	Predicted	Predicted	Predicted	Predicted	Predicted	Predicted	Predicted	Predicted	Predicted	Predicted	Predicted	Predicted	Predicted	Predicted	Predicted	Predicted	Predicted	Predicted	Predicted	Predicted	Predicted	Predicted	Predicted
244	thalidomide	indole-3-carbinol	Predicted	Predicted	Predicted	Predicted	Predicted	Predicted	Predicted	Predicted	Predicted	Predicted	Predicted	Predicted	Predicted	Predicted	Predicted	Predicted	Predicted	Predicted	Predicted	Predicted	Predicted	Predicted	Predicted	Predicted	Predicted	Predicted	Predicted	Predicted	Predicted	Predicted	Predicted	Predicted	Predicted	Predicted	Predicted	Predicted	Predicted	Predicted	Predicted	Predicted	Predicted	Predicted	Predicted	Predicted	Predicted	Predicted	Predicted
245	thalidomide	ku-0063794	Predicted	Predicted	Predicted	Predicted	Predicted	Predicted	Predicted	Predicted	Predicted	Predicted	Predicted	Predicted	Predicted	Predicted	Predicted	Predicted	Predicted	Predicted	Predicted	Predicted	Predicted	Predicted	Predicted	Predicted	Predicted	Predicted	Predicted	Predicted	Predicted	Predicted	Predicted	Predicted	Predicted	Predicted	Predicted	Predicted	Predicted	Predicted	Predicted	Predicted	Predicted	Predicted	Predicted	Predicted	Predicted	Predicted	Predicted
246	thalidomide	pazopanib	Predicted	Predicted	Predicted	Predicted	Predicted	Predicted	Predicted	Predicted	Predicted	Predicted	Predicted	Predicted	Predicted	Predicted	Predicted	Predicted	Predicted	Predicted	Predicted	Predicted	Predicted	Predicted	Predicted	Predicted	Predicted	Predicted	Predicted	Predicted	Predicted	Predicted	Predicted	Predicted	Predicted	Predicted	Predicted	Predicted	Predicted	Predicted	Predicted	Predicted	Predicted	Predicted	Predicted	Predicted	Predicted	Predicted	Predicted
247	thalidomide	pf-562271	Predicted	Predicted	Predicted	Predicted	Predicted	Predicted	Predicted	Predicted	Predicted	Predicted	Predicted	Predicted	Predicted	Predicted	Predicted	Predicted	Predicted	Predicted	Predicted	Predicted	Predicted	Predicted	Predicted	Predicted	Predicted	Predicted	Predicted	Predicted	Predicted	Predicted	Predicted	Predicted	Predicted	Predicted	Predicted	Predicted	Predicted	Predicted	Predicted	Predicted	Predicted	Predicted	Predicted	Predicted	Predicted	Predicted	Predicted
248	thalidomide	pioglitazone	Predicted	Predicted	Predicted	Predicted	Predicted	Predicted	Predicted	Predicted	Predicted	Predicted	Predicted	Predicted	Predicted	Predicted	Predicted	Predicted	Predicted	Predicted	Predicted	Predicted	Predicted	Predicted	Predicted	Predicted	Predicted	Predicted	Predicted	Predicted	Predicted	Predicted	Predicted	Predicted	Predicted	Predicted	Predicted	Predicted	Predicted	Predicted	Predicted	Predicted	Predicted	Predicted	Predicted	Predicted	Predicted	Predicted	Predicted
249	thalidomide	plx-4720	Predicted	Predicted	Predicted	Predicted	Predicted	Predicted	Predicted	Predicted	Predicted	Predicted	Predicted	Predicted	Predicted	Predicted	Predicted	Predicted	Predicted	Predicted	Predicted	Predicted	Predicted	Predicted	Predicted	Predicted	Predicted	Predicted	Predicted	Predicted	Predicted	Predicted	Predicted	Predicted	Predicted	Predicted	Predicted	Predicted	Predicted	Predicted	Predicted	Predicted	Predicted	Predicted	Predicted	Predicted	Predicted	Predicted	Predicted
250	thalidomide	tipifarnib	Predicted	Predicted	Predicted	Predicted	Predicted	Predicted	Predicted	Predicted	Predicted	Predicted	Predicted	Predicted	Predicted	Predicted	Predicted	Predicted	Predicted	Predicted	Predicted	Predicted	Predicted	Predicted	Predicted	Predicted	Predicted	Predicted	Predicted	Predicted	Predicted	Predicted	Predicted	Predicted	Predicted	Predicted	Predicted	Predicted	Predicted	Predicted	Predicted	Predicted	Predicted	Predicted	Predicted	Predicted	Predicted	Predicted	Predicted
251	thalidomide	veliparib	Predicted	Predicted	Predicted	Predicted	Predicted	Predicted	Predicted	Predicted	Predicted	Predicted	Predicted	Predicted	Predicted	Predicted	Predicted	Predicted	Predicted	Predicted	Predicted	Predicted	Predicted	Predicted	Predicted	Predicted	Predicted	Predicted	Predicted	Predicted	Predicted	Predicted	Predicted	Predicted	Predicted	Predicted	Predicted	Predicted	Predicted	Predicted	Predicted	Predicted	Predicted	Predicted	Predicted	Predicted	Predicted	Predicted	Predicted
252	thalidomide	vincristine	Predicted	Predicted	Predicted	Predicted	Predicted	Predicted	Predicted	Predicted	Predicted	Predicted	Predicted	Predicted	Predicted	Predicted	Predicted	Predicted	Predicted	Predicted	Predicted	Predicted	Predicted	Predicted	Predicted	Predicted	Predicted	Predicted	Predicted	Predicted	Predicted	Predicted	Predicted	Predicted	Predicted	Predicted	Predicted	Predicted	Predicted	Predicted	Predicted	Predicted	Predicted	Predicted	Predicted	Predicted	Predicted	Predicted	Predicted
253	thalidomide	vx-702	Predicted	Predicted	Predicted	Predicted	Predicted	Predicted	Predicted	Predicted	Predicted	Predicted	Predicted	Predicted	Predicted	Predicted	Predicted	Predicted	Predicted	Predicted	Predicted	Predicted	Predicted	Predicted	Predicted	Predicted	Predicted	Predicted	Predicted	Predicted	Predicted	Predicted	Predicted	Predicted	Predicted	Predicted	Predicted	Predicted	Predicted	Predicted	Predicted	Predicted	Predicted	Predicted	Predicted	Predicted	Predicted	Predicted	Predicted
254	thalidomide	enzastaurin	Predicted	Predicted	Predicted	Predicted	Predicted	Predicted	Predicted	Predicted	Predicted	Predicted	Predicted	Predicted	Predicted	Predicted	Predicted	Predicted	Predicted	Predicted	Predicted	Predicted	Predicted	Predicted	Predicted	Predicted	Predicted	Predicted	Predicted	Predicted	Predicted	Predicted	Predicted	Predicted	Predicted	Predicted	Predicted	Predicted	Predicted	Predicted	Predicted	Predicted	Predicted	Predicted	Predicted	Predicted	Predicted	Predicted	Predicted
255	thalidomide	erlotinib	Predicted	Predicted	Predicted	Predicted	Predicted	Predicted	Predicted	Predicted	Predicted	Predicted	Predicted	Predicted	Predicted	Predicted	Predicted	Predicted	Predicted	Predicted	Predicted	Predicted	Predicted	Predicted	Predicted	Predicted	Predicted	Predicted	Predicted	Predicted	Predicted	Predicted	Predicted	Predicted	Predicted	Predicted	Predicted	Predicted	Predicted	Predicted	Predicted	Predicted	Predicted	Predicted	Predicted	Predicted	Predicted	Predicted	Predicted
256	thalidomide	bms-536924	Predicted	Predicted	Predicted	Predicted	Predicted	Predicted	Predicted	Predicted	Predicted	Predicted	Predicted	Predicted	Predicted	Predicted	Predicted	Predicted	Predicted	Predicted	Predicted	Predicted	Predicted	Predicted	Predicted	Predicted	Predicted	Predicted	Predicted	Predicted	Predicted	Predicted	Predicted	Predicted	Predicted	Predicted	Predicted	Predicted	Predicted	Predicted	Predicted	Predicted	Predicted	Predicted	Predicted	Predicted	Predicted	Predicted	Predicted
257	thalidomide	dorsomorphin	Predicted	Predicted	Predicted	Predicted	Predicted	Predicted	Predicted	Predicted	Predicted	Predicted	Predicted	Predicted	Predicted	Predicted	Predicted	Predicted	Predicted	Predicted	Predicted	Predicted	Predicted	Predicted	Predicted	Predicted	Predicted	Predicted	Predicted	Predicted	Predicted	Predicted	Predicted	Predicted	Predicted	Predicted	Predicted	Predicted	Predicted	Predicted	Predicted	Predicted	Predicted	Predicted	Predicted	Predicted	Predicted	Predicted	Predicted
258	thalidomide	palbociclib	Predicted	Predicted	Predicted	Predicted	Predicted	Predicted	Predicted	Predicted	Predicted	Predicted	Predicted	Predicted	Predicted	Predicted	Predicted	Predicted	Predicted	Predicted	Predicted	Predicted	Predicted	Predicted	Predicted	Predicted	Predicted	Predicted	Predicted	Predicted	Predicted	Predicted	Predicted	Predicted	Predicted	Predicted	Predicted	Predicted	Predicted	Predicted	Predicted	Predicted	Predicted	Predicted	Predicted	Predicted	Predicted	Predicted	Predicted
259	thalidomide	midostaurin	Predicted	Predicted	Predicted	Predicted	Predicted	Predicted	Predicted	Predicted	Predicted	Predicted	Predicted	Predicted	Predicted	Predicted	Predicted	Predicted	Predicted	Predicted	Predicted	Predicted	Predicted	Predicted	Predicted	Predicted	Predicted	Predicted	Predicted	Predicted	Predicted	Predicted	Predicted	Predicted	Predicted	Predicted	Predicted	Predicted	Predicted	Predicted	Predicted	Predicted	Predicted	Predicted	Predicted	Predicted	Predicted	Predicted	Predicted
260	thalidomide	bi-78d3	Predicted	Predicted	Predicted	Predicted	Predicted	Predicted	Predicted	Predicted	Predicted	Predicted	Predicted	Predicted	Predicted	Predicted	Predicted	Predicted	Predicted	Predicted	Predicted	Predicted	Predicted	Predicted	Predicted	Predicted	Predicted	Predicted	Predicted	Predicted	Predicted	Predicted	Predicted	Predicted	Predicted	Predicted	Predicted	Predicted	Predicted	Predicted	Predicted	Predicted	Predicted	Predicted	Predicted	Predicted	Predicted	Predicted	Predicted
261	thalidomide	nilutamide	Predicted	Predicted	Predicted	Predicted	Predicted	Predicted	Predicted	Predicted	Predicted	Predicted	Predicted	Predicted	Predicted	Predicted	Predicted	Predicted	Predicted	Predicted	Predicted	Predicted	Predicted	Predicted	Predicted	Predicted	Predicted	Predicted	Predicted	Predicted	Predicted	Predicted	Predicted	Predicted	Predicted	Predicted	Predicted	Predicted	Predicted	Predicted	Predicted	Predicted	Predicted	Predicted	Predicted	Predicted	Predicted	Predicted	Predicted
262	thalidomide	lestaurtinib	Predicted	Predicted	Predicted	Predicted	Predicted	Predicted	Predicted	Predicted	Predicted	Predicted	Predicted	Predicted	Predicted	Predicted	Predicted	Predicted	Predicted	Predicted	Predicted	Predicted	Predicted	Predicted	Predicted	Predicted	Predicted	Predicted	Predicted	Predicted	Predicted	Predicted	Predicted	Predicted	Predicted	Predicted	Predicted	Predicted	Predicted	Predicted	Predicted	Predicted	Predicted	Predicted	Predicted	Predicted	Predicted	Predicted	Predicted
263	thalidomide	lfm-a13	Predicted	Predicted	Predicted	Predicted	Predicted	Predicted	Predicted	Predicted	Predicted	Predicted	Predicted	Predicted	Predicted	Predicted	Predicted	Predicted	Predicted	Predicted	Predicted	Predicted	Predicted	Predicted	Predicted	Predicted	Predicted	Predicted	Predicted	Predicted	Predicted	Predicted	Predicted	Predicted	Predicted	Predicted	Predicted	Predicted	Predicted	Predicted	Predicted	Predicted	Predicted	Predicted	Predicted	Predicted	Predicted	Predicted	Predicted
264	thalidomide	sns-314	Predicted	Predicted	Predicted	Predicted	Predicted	Predicted	Predicted	Predicted	Predicted	Predicted	Predicted	Predicted	Predicted	Predicted	Predicted	Predicted	Predicted	Predicted	Predicted	Predicted	Predicted	Predicted	Predicted	Predicted	Predicted	Predicted	Predicted	Predicted	Predicted	Predicted	Predicted	Predicted	Predicted	Predicted	Predicted	Predicted	Predicted	Predicted	Predicted	Predicted	Predicted	Predicted	Predicted	Predicted	Predicted	Predicted	Predicted
265	thalidomide	vatalanib	Predicted	Predicted	Predicted	Predicted	Predicted	Predicted	Predicted	Predicted	Predicted	Predicted	Predicted	Predicted	Predicted	Predicted	Predicted	Predicted	Predicted	Predicted	Predicted	Predicted	Predicted	Predicted	Predicted	Predicted	Predicted	Predicted	Predicted	Predicted	Predicted	Predicted	Predicted	Predicted	Predicted	Predicted	Predicted	Predicted	Predicted	Predicted	Predicted	Predicted	Predicted	Predicted	Predicted	Predicted	Predicted	Predicted	Predicted
266	vorinostat	sorafenib	0.0592557	-6.078	-2.17095	-4.22023	Predicted	3.12121	-3.99968	Predicted	-6.5202	-1.94211	Predicted	-5.60096	Predicted	Predicted	Predicted	Predicted	Predicted	Predicted	Predicted	Predicted	Predicted	Predicted	Predicted	Predicted	Predicted	Predicted	Predicted	Predicted	Predicted	Predicted	Predicted	-6.66253	-1.58604	Predicted	Predicted	-0.368123	-4.58418	-2.99716	-0.948915	-3.95041	Predicted	-0.611331	Predicted	-10.9043	Predicted	-5.06696	0.412922
267	vorinostat	mitoxantrone	2.34571	-4.94215	-3.56682	-2.77897	Predicted	4.55594	-4.11163	Predicted	-0.291587	4.9092	Predicted	-0.0135402	4.6338	Predicted	Predicted	Predicted	Predicted	Predicted	Predicted	Predicted	Predicted	Predicted	Predicted	Predicted	Predicted	Predicted	Predicted	Predicted	Predicted	Predicted	Predicted	3.65684	2.9869	Predicted	Predicted	3.72519	1.21326	-2.86771	1.31317	-7.46731	-3.49597	3.48524	4.0442	5.6398	0.226816	4.01686	7.59226
268	vorinostat	dasatinib	0.303977	-3.6576	-3.91583	-3.6473	Predicted	-1.46384	-4.35271	Predicted	-5.73396	-8.69655	Predicted	-4.074	Predicted	Predicted	Predicted	Predicted	Predicted	Predicted	Predicted	Predicted	Predicted	Predicted	Predicted	Predicted	Predicted	Predicted	Predicted	Predicted	Predicted	Predicted	Predicted	5.66572	2.77574	Predicted	Predicted	-0.286416	-2.06694	-2.59267	-12.8462	-7.51595	Predicted	2.41703	Predicted	-2.13091	Predicted	-3.87487	-1.36563
269	vorinostat	paclitaxel	-10.3219	-2.5601	-6.42838	-6.83069	Predicted	-11.1484	-9.1229	Predicted	-6.25148	-1.449	Predicted	-8.76305	Predicted	Predicted	Predicted	Predicted	Predicted	Predicted	Predicted	Predicted	Predicted	Predicted	Predicted	Predicted	Predicted	Predicted	Predicted	Predicted	Predicted	Predicted	Predicted	-1.69654	-10.7315	Predicted	Predicted	-1.035	-4.1711	-4.56143	-6.22925	-4.44195	Predicted	2.08538	Predicted	-0.467005	Predicted	-7.80803	-3.69871
270	vorinostat	fulvestrant	0.655709	-1.15554	2.47982	-1.7796	Predicted	-0.11521	-1.89107	Predicted	0.105625	-3.65563	Predicted	-3.38071	2.96677	Predicted	Predicted	Predicted	Predicted	Predicted	Predicted	Predicted	Predicted	Predicted	Predicted	Predicted	Predicted	Predicted	Predicted	Predicted	Predicted	Predicted	Predicted	0.916112	1.74788	Predicted	Predicted	-0.439401	1.75265	0.356557	-0.795052	-0.0776156	-5.56405	3.31374	3.40922	2.98785	-0.950712	0.534477	1.08979
271	vorinostat	docetaxel	-4.06544	-0.897162	-1.87957	-4.87989	Predicted	-4.14992	-1.43284	Predicted	-7.55299	-3.51014	Predicted	-2.53188	-7.46394	Predicted	Predicted	Predicted	Predicted	Predicted	Predicted	Predicted	Predicted	Predicted	Predicted	Predicted	Predicted	Predicted	Predicted	Predicted	Predicted	Predicted	Predicted	0.250714	2.73626	Predicted	Predicted	-0.322531	-4.19716	-4.55896	-6.89888	-2.74087	-0.0781073	0.766393	10.6367	0.00506663	-3.3497	-3.07238	-4.06914
272	vorinostat	nilotinib	9.09762	-1.8074	-4.04551	-1.5521	Predicted	-0.288983	2.22607	Predicted	-2.56451	3.80365	Predicted	0.212775	7.44856	Predicted	Predicted	Predicted	Predicted	Predicted	Predicted	Predicted	Predicted	Predicted	Predicted	Predicted	Predicted	Predicted	Predicted	Predicted	Predicted	Predicted	Predicted	Predicted	-2.00088	Predicted	Predicted	-1.81725	-1.31369	-0.201596	-0.208875	-1.75676	-0.373883	-0.414692	13.3757	4.7689	-3.56794	1.5587	-0.443432
273	vorinostat	cyclophosphamide	-0.633795	-0.251482	-0.855499	3.98321	Predicted	2.85024	-4.15555	Predicted	-2.59564	-0.520241	Predicted	-7.25607	Predicted	Predicted	Predicted	Predicted	Predicted	Predicted	Predicted	Predicted	Predicted	Predicted	Predicted	Predicted	Predicted	Predicted	Predicted	Predicted	Predicted	Predicted	Predicted	-1.14124	-5.12238	Predicted	Predicted	-2.75067	-0.426826	-3.81384	-2.42777	2.30511	Predicted	-0.372368	Predicted	-5.40608	Predicted	-2.29418	-1.33521
274	vorinostat	thiotepa	-4.11589	-4.59645	-1.66418	-5.63581	Predicted	-5.11688	3.11072	Predicted	-8.3819	-3.63685	Predicted	0.468153	-2.21185	Predicted	Predicted	Predicted	Predicted	Predicted	Predicted	Predicted	Predicted	Predicted	Predicted	Predicted	Predicted	Predicted	Predicted	Predicted	Predicted	Predicted	Predicted	0.644162	0.160275	Predicted	Predicted	0.0245558	-4.89773	4.03778	-0.714637	-5.43852	-3.94761	-3.00359	1.36765	-2.49954	-5.24113	-6.73733	-3.92147
275	vorinostat	letrozole	1.80498	-2.3622	-2.05796	-1.89213	Predicted	-1.66506	3.75847	Predicted	-6.15813	0.618068	Predicted	1.01945	-4.53427	Predicted	Predicted	Predicted	Predicted	Predicted	Predicted	Predicted	Predicted	Predicted	Predicted	Predicted	Predicted	Predicted	Predicted	Predicted	Predicted	Predicted	Predicted	-0.0511383	1.66124	Predicted	Predicted	-3.00752	0.729241	-2.18017	-2.23679	-0.351143	-0.968079	5.9577	3.95199	1.34522	-2.52008	-1.09171	-4.28753
276	vorinostat	ifosfamide	-3.02287	-2.46631	-2.9835	3.36015	Predicted	0.381779	-4.43897	Predicted	-1.70746	-7.55217	Predicted	-8.64254	-0.0924947	Predicted	Predicted	Predicted	Predicted	Predicted	Predicted	Predicted	Predicted	Predicted	Predicted	Predicted	Predicted	Predicted	Predicted	Predicted	Predicted	Predicted	Predicted	2.24779	3.98439	Predicted	Predicted	-1.89427	0.761922	-1.42988	-7.78558	1.36906	8.67437	1.71809	-7.43681	-1.66966	-8.86708	-0.722078	-0.603428
277	vorinostat	temozolomide	-0.0769159	4.1791	-1.56187	-3.55248	14.4163	-2.96815	1.31565	Predicted	-7.5249	-3.97568	Predicted	-0.845672	Predicted	Predicted	Predicted	Predicted	Predicted	Predicted	Predicted	Predicted	Predicted	Predicted	Predicted	Predicted	Predicted	Predicted	Predicted	Predicted	Predicted	Predicted	Predicted	-12.5137	-0.166713	Predicted	Predicted	-0.899943	-0.905405	-3.07384	-2.45223	-3.54246	Predicted	0.236965	Predicted	-3.47014	Predicted	-1.70083	-0.910761
278	vorinostat	busulfan	-4.9274	-6.487	-5.49397	-4.65651	Predicted	-5.55646	-3.3865	Predicted	-8.71385	-6.48114	Predicted	-7.39452	-3.38472	Predicted	Predicted	Predicted	Predicted	Predicted	Predicted	Predicted	Predicted	Predicted	Predicted	Predicted	Predicted	Predicted	Predicted	Predicted	Predicted	Predicted	Predicted	-2.79868	-2.67783	Predicted	Predicted	-3.40124	-4.89534	-5.25297	-10.0101	-7.72207	-8.87229	-1.46158	-2.5266	-6.20654	-5.75065	-10.1035	0.830812
279	vorinostat	sunitinib	-5.7433	-0.683852	-7.235	-1.07282	Predicted	-1.50651	-1.83198	Predicted	-4.08265	-5.12732	Predicted	-7.15193	Predicted	Predicted	Predicted	Predicted	Predicted	Predicted	Predicted	Predicted	Predicted	Predicted	Predicted	Predicted	Predicted	Predicted	Predicted	Predicted	Predicted	Predicted	Predicted	-0.435804	0.554614	Predicted	Predicted	-3.98003	-0.47405	-2.62262	-3.05678	-3.28586	Predicted	6.47175	Predicted	0.872361	Predicted	-2.66396	-2.86229
280	vorinostat	raloxifene	-0.446693	-3.00914	-0.524049	-1.82455	Predicted	3.58491	2.97903	Predicted	-2.08216	-4.55044	Predicted	-1.14796	-3.5673	Predicted	Predicted	Predicted	Predicted	Predicted	Predicted	Predicted	Predicted	Predicted	Predicted	Predicted	Predicted	Predicted	Predicted	Predicted	Predicted	Predicted	Predicted	-3.19692	5.23252	Predicted	Predicted	-3.98056	-1.63703	0.354951	-3.97454	-3.21012	-3.86242	-4.09231	0.116942	-0.319544	-1.5648	-2.23464	-1.82785
281	vorinostat	celecoxib	4.82132	-0.152135	0.674014	-3.67486	Predicted	3.10619	1.33967	Predicted	-7.389	-3.46239	Predicted	-0.543227	-3.73997	Predicted	Predicted	Predicted	Predicted	Predicted	Predicted	Predicted	Predicted	Predicted	Predicted	Predicted	Predicted	Predicted	Predicted	Predicted	Predicted	Predicted	Predicted	-4.68373	2.37442	Predicted	Predicted	-2.05571	-3.65759	-3.6465	3.49828	-3.04094	0.526349	6.31316	4.03941	-2.93316	-1.89987	-0.676131	1.59782
282	vorinostat	lenalidomide	6.52896	-4.81933	-6.02926	-4.76221	Predicted	-0.929574	-2.85632	Predicted	-4.55112	13.1697	Predicted	2.04593	1.80649	Predicted	Predicted	Predicted	Predicted	Predicted	Predicted	Predicted	Predicted	Predicted	Predicted	Predicted	Predicted	Predicted	Predicted	Predicted	Predicted	Predicted	Predicted	-2.16716	-6.9169	Predicted	Predicted	-3.33074	-3.40873	-3.70111	-6.24965	-1.1065	-10.5046	-1.19505	1.6994	7.68635	-5.83635	3.98176	-0.411041
283	vorinostat	imatinib	3.75028	-0.457019	-2.9352	-2.74325	Predicted	-0.181336	3.40488	Predicted	-7.72092	Predicted	Predicted	-0.990199	-2.25275	Predicted	Predicted	Predicted	Predicted	Predicted	Predicted	Predicted	Predicted	Predicted	Predicted	Predicted	Predicted	Predicted	Predicted	Predicted	Predicted	Predicted	Predicted	8.10715	-0.0673186	Predicted	Predicted	-2.5384	-1.37201	0.241995	-3.02471	1.64808	-4.2306	0.554803	7.24361	-0.753174	2.59236	0.100859	-1.39643
284	vorinostat	dacarbazine	0.330209	-4.40282	-5.11289	-2.09107	Predicted	0.722394	-3.52816	Predicted	-5.06251	2.77498	Predicted	-2.70431	-2.89355	Predicted	Predicted	Predicted	Predicted	Predicted	Predicted	Predicted	Predicted	Predicted	Predicted	Predicted	Predicted	Predicted	Predicted	Predicted	Predicted	Predicted	Predicted	-8.54494	-2.91585	Predicted	Predicted	-2.11992	-1.97174	-7.38684	-9.70667	-6.00857	-8.68414	-1.99452	-2.8659	17.1112	-1.75828	-2.24731	0.451056
285	vorinostat	methotrexate	7.20345	0.507235	-4.39525	-5.56026	Predicted	-7.97998	-0.395172	Predicted	-8.04502	0.457939	Predicted	-9.1703	Predicted	Predicted	Predicted	Predicted	Predicted	Predicted	Predicted	Predicted	Predicted	Predicted	Predicted	Predicted	Predicted	Predicted	Predicted	Predicted	Predicted	Predicted	Predicted	0.127095	2.26796	Predicted	Predicted	-1.53492	-6.04427	-2.15166	-2.06057	1.27772	Predicted	-2.26637	Predicted	3.7301	Predicted	0.868599	-2.24371
286	vorinostat	bortezomib	-0.616338	-0.268649	-1.10444	1.8408	Predicted	3.64084	-2.69236	Predicted	-8.24645	-0.904052	Predicted	3.14672	Predicted	Predicted	Predicted	Predicted	Predicted	Predicted	Predicted	Predicted	Predicted	Predicted	Predicted	Predicted	Predicted	Predicted	Predicted	Predicted	Predicted	Predicted	Predicted	-0.867163	Predicted	Predicted	Predicted	0.753041	-1.82919	0.533513	-2.99804	0.00816302	Predicted	Predicted	Predicted	-2.69978	Predicted	0.174656	4.20767
287	vorinostat	anastrozole	Predicted	Predicted	Predicted	Predicted	Predicted	Predicted	Predicted	Predicted	Predicted	Predicted	Predicted	Predicted	Predicted	Predicted	Predicted	Predicted	Predicted	Predicted	Predicted	Predicted	Predicted	Predicted	Predicted	Predicted	Predicted	Predicted	Predicted	Predicted	Predicted	Predicted	Predicted	Predicted	Predicted	Predicted	Predicted	Predicted	Predicted	Predicted	Predicted	Predicted	Predicted	Predicted	Predicted	Predicted	-0.834023	Predicted	Predicted
288	vorinostat	mitotane	-0.375188	-0.182055	-1.59906	1.6029	Predicted	0.0918675	-4.39729	Predicted	-1.37768	-9.2266	Predicted	-4.73405	-4.05981	Predicted	Predicted	Predicted	Predicted	Predicted	Predicted	Predicted	Predicted	Predicted	Predicted	Predicted	Predicted	Predicted	Predicted	Predicted	Predicted	Predicted	Predicted	2.52854	3.33613	Predicted	Predicted	-0.914441	-3.22662	-2.92269	-1.48629	-3.18502	8.51175	3.18039	-6.85758	-1.97908	-4.17725	-7.80182	11.1099
289	vorinostat	dexrazoxane	-5.28898	-8.63054	-7.18479	-2.98759	Predicted	0.122541	-3.90138	Predicted	-3.98149	11.3899	Predicted	-5.53961	-3.65682	Predicted	Predicted	Predicted	Predicted	Predicted	Predicted	Predicted	Predicted	Predicted	Predicted	Predicted	Predicted	Predicted	Predicted	Predicted	Predicted	Predicted	Predicted	7.21831	-1.26915	Predicted	Predicted	-4.90444	-5.47791	-9.68379	-9.55041	-5.18503	-8.06346	-5.48647	-8.47705	16.2872	-11.6455	-0.563375	-1.65681
290	vorinostat	methoxsalen	0.356048	-0.190371	-4.68851	-2.15815	Predicted	0.614304	-6.10333	Predicted	-3.35532	-2.65154	Predicted	-2.69757	-3.09653	Predicted	Predicted	Predicted	Predicted	Predicted	Predicted	Predicted	Predicted	Predicted	Predicted	Predicted	Predicted	Predicted	Predicted	Predicted	Predicted	Predicted	Predicted	-0.309761	3.93848	Predicted	Predicted	-1.13554	-1.2876	-2.81728	-4.36225	1.95441	2.68945	1.05369	-6.61958	-4.68332	-4.78404	-1.54747	-1.30971
291	vorinostat	amifostine	-1.66164	-2.08444	-0.106149	-1.75842	Predicted	-1.03355	3.14496	Predicted	-0.377065	0.131921	Predicted	-3.57855	0.69654	Predicted	Predicted	Predicted	Predicted	Predicted	Predicted	Predicted	Predicted	Predicted	Predicted	Predicted	Predicted	Predicted	Predicted	Predicted	Predicted	Predicted	Predicted	2.00868	-3.33422	Predicted	Predicted	0.623559	-2.55573	-1.58711	-6.46104	1.0278	11.9625	5.86634	0.833704	5.36673	-1.39472	-1.16425	2.02435
292	vorinostat	gefitinib	-1.10879	-3.63693	-6.98729	-7.58007	Predicted	-1.51104	-7.04282	1.22278	Predicted	7.68838	Predicted	-1.47613	Predicted	1.72272	Predicted	2.36589	-0.326801	Predicted	Predicted	4.16512	-5.0004	Predicted	Predicted	Predicted	Predicted	1.71812	-0.696869	Predicted	Predicted	Predicted	-4.5346	3.15198	-4.08106	Predicted	Predicted	-7.2514	-6.19605	1.65294	-6.17258	-4.47634	-4.63423	3.40322	0.9964	17.857	-5.58568	2.71806	2.7626
293	vorinostat	altretamine	5.6883	-3.43147	-3.79183	-2.41038	Predicted	2.55856	-1.05581	Predicted	-3.86195	14.3279	Predicted	-0.103807	-1.17552	Predicted	Predicted	Predicted	Predicted	Predicted	Predicted	Predicted	Predicted	Predicted	Predicted	Predicted	Predicted	Predicted	Predicted	Predicted	Predicted	Predicted	Predicted	-6.77619	1.82238	Predicted	Predicted	-0.987243	0.133846	-1.35398	-7.85163	-0.310647	-9.45418	0.181727	-1.66697	17.6828	-3.1965	-0.0187519	0.910241
294	vorinostat	teniposide	-1.57708	0.882219	-3.97657	0.329329	Predicted	5.2792	3.78761	Predicted	5.58502	9.52958	Predicted	-2.70855	-5.00143	Predicted	Predicted	Predicted	Predicted	Predicted	Predicted	Predicted	Predicted	Predicted	Predicted	Predicted	Predicted	Predicted	Predicted	Predicted	Predicted	Predicted	Predicted	7.152	4.02396	Predicted	Predicted	6.48128	0.690104	-3.62014	-1.58595	-4.23594	-3.79871	-1.06784	4.78405	9.04779	-0.203037	5.77146	7.65512
295	vorinostat	chlorambucil	-2.20806	-0.47488	-4.30997	-6.53064	Predicted	-9.12593	-7.03742	Predicted	-3.25173	7.87006	Predicted	0.183528	-3.59706	Predicted	Predicted	Predicted	Predicted	Predicted	Predicted	Predicted	Predicted	Predicted	Predicted	Predicted	Predicted	Predicted	Predicted	Predicted	Predicted	Predicted	Predicted	-11.8492	-3.19155	Predicted	Predicted	-1.75943	-7.58676	-3.61282	-4.35591	-5.73191	-8.74445	-10.7951	-8.12028	9.77785	-6.14212	-0.0840148	-3.50695
296	vorinostat	exemestane	2.44578	0.823496	-4.63909	-9.85784	Predicted	2.35761	-1.56108	Predicted	-4.03834	5.46643	Predicted	0.602725	-7.15636	Predicted	Predicted	Predicted	Predicted	Predicted	Predicted	Predicted	Predicted	Predicted	Predicted	Predicted	Predicted	Predicted	Predicted	Predicted	Predicted	Predicted	Predicted	2.1737	-2.02509	Predicted	Predicted	-0.322233	-0.10875	1.92183	-2.13214	-3.19122	-2.87907	1.25997	-0.529659	5.96403	-2.88253	-0.878632	3.89165
297	vorinostat	vemurafenib	1.76911	-2.88174	-5.11236	-2.23332	Predicted	0.134602	1.60189	Predicted	-4.39777	17.0955	Predicted	-3.40263	-2.79063	Predicted	Predicted	Predicted	Predicted	Predicted	Predicted	Predicted	Predicted	Predicted	Predicted	Predicted	Predicted	Predicted	Predicted	Predicted	Predicted	Predicted	Predicted	-8.14424	-12.5202	Predicted	Predicted	-2.72812	-2.3729	-5.19972	-6.64227	-2.43627	-8.81897	-0.0397395	2.95533	-2.85485	Predicted	-1.28143	0.72696
298	vorinostat	abiraterone	1.67927	-4.65645	-6.70719	-1.98529	Predicted	0.60302	-3.07794	Predicted	-6.3057	16.2138	Predicted	-0.483857	-4.47962	Predicted	Predicted	Predicted	Predicted	Predicted	Predicted	Predicted	Predicted	Predicted	Predicted	Predicted	Predicted	Predicted	Predicted	Predicted	Predicted	Predicted	Predicted	-11.4589	-15.0109	Predicted	Predicted	-4.32531	-0.16424	-3.14386	-8.10825	-0.198021	-7.07801	0.200914	-5.52786	-4.4888	-4.42575	-2.13587	0.919638
299	vorinostat	ruxolitinib	2.66784	-3.49261	-5.88853	4.51855	Predicted	0.459584	-0.921555	Predicted	-3.02947	14.5921	Predicted	-3.04171	-0.0692389	Predicted	Predicted	Predicted	Predicted	Predicted	Predicted	Predicted	Predicted	Predicted	Predicted	Predicted	Predicted	Predicted	Predicted	Predicted	Predicted	Predicted	Predicted	-6.26685	-12.1925	Predicted	2.84903	-2.74686	-1.80941	-3.87247	-11.2449	-2.24068	-1.12192	0.613064	-1.44178	-3.77698	-4.52686	-3.55846	-1.88494
300	vorinostat	axitinib	0.924389	-4.6652	-8.84353	-2.82104	Predicted	0.100499	-3.1823	Predicted	-2.89255	19.8944	Predicted	-4.10194	-2.27406	Predicted	Predicted	Predicted	Predicted	Predicted	Predicted	Predicted	Predicted	Predicted	Predicted	Predicted	Predicted	Predicted	Predicted	Predicted	Predicted	Predicted	Predicted	-0.649495	-9.35257	Predicted	Predicted	-0.190298	-3.89214	-4.4793	-8.52404	-1.03032	-8.0092	0.549126	-3.34197	-7.97348	0.0530234	3.08162	-1.94429
301	vorinostat	crizotinib	4.45571	-4.3877	-5.0787	-2.5612	Predicted	1.23417	0.136784	Predicted	-5.7698	14.4102	Predicted	-1.3567	-1.74349	Predicted	Predicted	Predicted	Predicted	Predicted	Predicted	Predicted	Predicted	Predicted	Predicted	Predicted	Predicted	Predicted	Predicted	Predicted	Predicted	Predicted	Predicted	-6.15718	-12.3301	Predicted	Predicted	0.513134	-2.59802	-4.57773	-7.7307	0.268799	-8.92922	-1.85322	-2.31886	-6.25439	-1.41828	-6.04229	-1.86654
302	vorinostat	decitabine	Predicted	Predicted	Predicted	Predicted	Predicted	Predicted	Predicted	Predicted	Predicted	Predicted	Predicted	Predicted	Predicted	Predicted	Predicted	Predicted	Predicted	Predicted	Predicted	Predicted	Predicted	Predicted	Predicted	Predicted	Predicted	Predicted	Predicted	Predicted	Predicted	Predicted	Predicted	Predicted	Predicted	Predicted	Predicted	Predicted	Predicted	Predicted	Predicted	Predicted	Predicted	Predicted	Predicted	Predicted	Predicted	Predicted	Predicted
303	vorinostat	dovitinib	Predicted	Predicted	Predicted	Predicted	Predicted	Predicted	Predicted	Predicted	Predicted	Predicted	Predicted	Predicted	Predicted	Predicted	Predicted	Predicted	Predicted	Predicted	Predicted	Predicted	Predicted	Predicted	Predicted	Predicted	Predicted	Predicted	Predicted	Predicted	Predicted	Predicted	Predicted	Predicted	Predicted	Predicted	Predicted	Predicted	Predicted	Predicted	Predicted	Predicted	Predicted	Predicted	Predicted	Predicted	Predicted	Predicted	Predicted
304	vorinostat	embelin	Predicted	Predicted	Predicted	Predicted	Predicted	Predicted	Predicted	Predicted	Predicted	Predicted	Predicted	Predicted	Predicted	Predicted	Predicted	Predicted	Predicted	Predicted	Predicted	Predicted	Predicted	Predicted	Predicted	Predicted	Predicted	Predicted	Predicted	Predicted	Predicted	Predicted	Predicted	Predicted	Predicted	Predicted	Predicted	Predicted	Predicted	Predicted	Predicted	Predicted	Predicted	Predicted	Predicted	Predicted	Predicted	Predicted	Predicted
305	vorinostat	enmd-2076	Predicted	Predicted	Predicted	Predicted	Predicted	Predicted	Predicted	Predicted	Predicted	Predicted	Predicted	Predicted	Predicted	Predicted	Predicted	Predicted	Predicted	Predicted	Predicted	Predicted	Predicted	Predicted	Predicted	Predicted	Predicted	Predicted	Predicted	Predicted	Predicted	Predicted	Predicted	Predicted	Predicted	Predicted	Predicted	Predicted	Predicted	Predicted	Predicted	Predicted	Predicted	Predicted	Predicted	Predicted	Predicted	Predicted	Predicted
306	vorinostat	etoposide	Predicted	Predicted	Predicted	Predicted	Predicted	Predicted	Predicted	Predicted	Predicted	Predicted	Predicted	Predicted	Predicted	Predicted	Predicted	Predicted	Predicted	Predicted	Predicted	Predicted	Predicted	Predicted	Predicted	Predicted	Predicted	Predicted	Predicted	Predicted	Predicted	Predicted	Predicted	Predicted	Predicted	Predicted	Predicted	Predicted	Predicted	Predicted	Predicted	Predicted	Predicted	Predicted	Predicted	Predicted	Predicted	Predicted	Predicted
307	vorinostat	gemcitabine	Predicted	Predicted	Predicted	Predicted	Predicted	Predicted	Predicted	Predicted	Predicted	Predicted	Predicted	Predicted	Predicted	Predicted	Predicted	Predicted	Predicted	Predicted	Predicted	Predicted	Predicted	Predicted	Predicted	Predicted	Predicted	Predicted	Predicted	Predicted	Predicted	Predicted	Predicted	Predicted	Predicted	Predicted	Predicted	Predicted	Predicted	Predicted	Predicted	Predicted	Predicted	Predicted	Predicted	Predicted	Predicted	Predicted	Predicted
308	vorinostat	indole-3-carbinol	Predicted	Predicted	Predicted	Predicted	Predicted	Predicted	Predicted	Predicted	Predicted	Predicted	Predicted	Predicted	Predicted	Predicted	Predicted	Predicted	Predicted	Predicted	Predicted	Predicted	Predicted	Predicted	Predicted	Predicted	Predicted	Predicted	Predicted	Predicted	Predicted	Predicted	Predicted	Predicted	Predicted	Predicted	Predicted	Predicted	Predicted	Predicted	Predicted	Predicted	Predicted	Predicted	Predicted	Predicted	Predicted	Predicted	Predicted
309	vorinostat	ku-0063794	Predicted	Predicted	Predicted	Predicted	Predicted	Predicted	Predicted	Predicted	Predicted	Predicted	Predicted	Predicted	Predicted	Predicted	Predicted	Predicted	Predicted	Predicted	Predicted	Predicted	Predicted	Predicted	Predicted	Predicted	Predicted	Predicted	Predicted	Predicted	Predicted	Predicted	Predicted	Predicted	Predicted	Predicted	Predicted	Predicted	Predicted	Predicted	Predicted	Predicted	Predicted	Predicted	Predicted	Predicted	Predicted	Predicted	Predicted
310	vorinostat	pazopanib	Predicted	Predicted	Predicted	Predicted	Predicted	Predicted	Predicted	Predicted	Predicted	Predicted	Predicted	Predicted	Predicted	Predicted	Predicted	Predicted	Predicted	Predicted	Predicted	Predicted	Predicted	Predicted	Predicted	Predicted	Predicted	Predicted	Predicted	Predicted	Predicted	Predicted	Predicted	Predicted	Predicted	Predicted	Predicted	Predicted	Predicted	Predicted	Predicted	Predicted	Predicted	Predicted	Predicted	Predicted	Predicted	Predicted	Predicted
311	vorinostat	pf-562271	Predicted	Predicted	Predicted	Predicted	Predicted	Predicted	Predicted	Predicted	Predicted	Predicted	Predicted	Predicted	Predicted	Predicted	Predicted	Predicted	Predicted	Predicted	Predicted	Predicted	Predicted	Predicted	Predicted	Predicted	Predicted	Predicted	Predicted	Predicted	Predicted	Predicted	Predicted	Predicted	Predicted	Predicted	Predicted	Predicted	Predicted	Predicted	Predicted	Predicted	Predicted	Predicted	Predicted	Predicted	Predicted	Predicted	Predicted
312	vorinostat	pioglitazone	Predicted	Predicted	Predicted	Predicted	Predicted	Predicted	Predicted	Predicted	Predicted	Predicted	Predicted	Predicted	Predicted	Predicted	Predicted	Predicted	Predicted	Predicted	Predicted	Predicted	Predicted	Predicted	Predicted	Predicted	Predicted	Predicted	Predicted	Predicted	Predicted	Predicted	Predicted	Predicted	Predicted	Predicted	Predicted	Predicted	Predicted	Predicted	Predicted	Predicted	Predicted	Predicted	Predicted	Predicted	Predicted	Predicted	Predicted
313	vorinostat	plx-4720	Predicted	Predicted	Predicted	Predicted	Predicted	Predicted	Predicted	Predicted	Predicted	Predicted	Predicted	Predicted	Predicted	Predicted	Predicted	Predicted	Predicted	Predicted	Predicted	Predicted	Predicted	Predicted	Predicted	Predicted	Predicted	Predicted	Predicted	Predicted	Predicted	Predicted	Predicted	Predicted	Predicted	Predicted	Predicted	Predicted	Predicted	Predicted	Predicted	Predicted	Predicted	Predicted	Predicted	Predicted	Predicted	Predicted	Predicted
314	vorinostat	tipifarnib	Predicted	Predicted	Predicted	Predicted	Predicted	Predicted	Predicted	Predicted	Predicted	Predicted	Predicted	Predicted	Predicted	Predicted	Predicted	Predicted	Predicted	Predicted	Predicted	Predicted	Predicted	Predicted	Predicted	Predicted	Predicted	Predicted	Predicted	Predicted	Predicted	Predicted	Predicted	Predicted	Predicted	Predicted	Predicted	Predicted	Predicted	Predicted	Predicted	Predicted	Predicted	Predicted	Predicted	Predicted	Predicted	Predicted	Predicted
315	vorinostat	veliparib	Predicted	Predicted	Predicted	Predicted	Predicted	Predicted	Predicted	Predicted	Predicted	Predicted	Predicted	Predicted	Predicted	Predicted	Predicted	Predicted	Predicted	Predicted	Predicted	Predicted	Predicted	Predicted	Predicted	Predicted	Predicted	Predicted	Predicted	Predicted	Predicted	Predicted	Predicted	Predicted	Predicted	Predicted	Predicted	Predicted	Predicted	Predicted	Predicted	Predicted	Predicted	Predicted	Predicted	Predicted	Predicted	Predicted	Predicted
316	vorinostat	vincristine	Predicted	Predicted	Predicted	Predicted	Predicted	Predicted	Predicted	Predicted	Predicted	Predicted	Predicted	Predicted	Predicted	Predicted	Predicted	Predicted	Predicted	Predicted	Predicted	Predicted	Predicted	Predicted	Predicted	Predicted	Predicted	Predicted	Predicted	Predicted	Predicted	Predicted	Predicted	Predicted	Predicted	Predicted	Predicted	Predicted	Predicted	Predicted	Predicted	Predicted	Predicted	Predicted	Predicted	Predicted	Predicted	Predicted	Predicted
317	vorinostat	vx-702	Predicted	Predicted	Predicted	Predicted	Predicted	Predicted	Predicted	Predicted	Predicted	Predicted	Predicted	Predicted	Predicted	Predicted	Predicted	Predicted	Predicted	Predicted	Predicted	Predicted	Predicted	Predicted	Predicted	Predicted	Predicted	Predicted	Predicted	Predicted	Predicted	Predicted	Predicted	Predicted	Predicted	Predicted	Predicted	Predicted	Predicted	Predicted	Predicted	Predicted	Predicted	Predicted	Predicted	Predicted	Predicted	Predicted	Predicted
318	vorinostat	enzastaurin	Predicted	Predicted	Predicted	Predicted	Predicted	Predicted	Predicted	Predicted	Predicted	Predicted	Predicted	Predicted	Predicted	Predicted	Predicted	Predicted	Predicted	Predicted	Predicted	Predicted	Predicted	Predicted	Predicted	Predicted	Predicted	Predicted	Predicted	Predicted	Predicted	Predicted	Predicted	Predicted	Predicted	Predicted	Predicted	Predicted	Predicted	Predicted	Predicted	Predicted	Predicted	Predicted	Predicted	Predicted	Predicted	Predicted	Predicted
319	vorinostat	erlotinib	Predicted	Predicted	Predicted	Predicted	Predicted	Predicted	Predicted	Predicted	Predicted	Predicted	Predicted	Predicted	Predicted	Predicted	Predicted	Predicted	Predicted	Predicted	Predicted	Predicted	Predicted	Predicted	Predicted	Predicted	Predicted	Predicted	Predicted	Predicted	Predicted	Predicted	Predicted	Predicted	Predicted	Predicted	Predicted	Predicted	Predicted	Predicted	Predicted	Predicted	Predicted	Predicted	Predicted	Predicted	Predicted	Predicted	Predicted
320	vorinostat	bms-536924	Predicted	Predicted	Predicted	Predicted	Predicted	Predicted	Predicted	Predicted	Predicted	Predicted	Predicted	Predicted	Predicted	Predicted	Predicted	Predicted	Predicted	Predicted	Predicted	Predicted	Predicted	Predicted	Predicted	Predicted	Predicted	Predicted	Predicted	Predicted	Predicted	Predicted	Predicted	Predicted	Predicted	Predicted	Predicted	Predicted	Predicted	Predicted	Predicted	Predicted	Predicted	Predicted	Predicted	Predicted	Predicted	Predicted	Predicted
321	vorinostat	dorsomorphin	Predicted	Predicted	Predicted	Predicted	Predicted	Predicted	Predicted	Predicted	Predicted	Predicted	Predicted	Predicted	Predicted	Predicted	Predicted	Predicted	Predicted	Predicted	Predicted	Predicted	Predicted	Predicted	Predicted	Predicted	Predicted	Predicted	Predicted	Predicted	Predicted	Predicted	Predicted	Predicted	Predicted	Predicted	Predicted	Predicted	Predicted	Predicted	Predicted	Predicted	Predicted	Predicted	Predicted	Predicted	Predicted	Predicted	Predicted
322	vorinostat	palbociclib	Predicted	Predicted	Predicted	Predicted	Predicted	Predicted	Predicted	Predicted	Predicted	Predicted	Predicted	Predicted	Predicted	Predicted	Predicted	Predicted	Predicted	Predicted	Predicted	Predicted	Predicted	Predicted	Predicted	Predicted	Predicted	Predicted	Predicted	Predicted	Predicted	Predicted	Predicted	Predicted	Predicted	Predicted	Predicted	Predicted	Predicted	Predicted	Predicted	Predicted	Predicted	Predicted	Predicted	Predicted	Predicted	Predicted	Predicted
323	vorinostat	midostaurin	Predicted	Predicted	Predicted	Predicted	Predicted	Predicted	Predicted	Predicted	Predicted	Predicted	Predicted	Predicted	Predicted	Predicted	Predicted	Predicted	Predicted	Predicted	Predicted	Predicted	Predicted	Predicted	Predicted	Predicted	Predicted	Predicted	Predicted	Predicted	Predicted	Predicted	Predicted	Predicted	Predicted	Predicted	Predicted	Predicted	Predicted	Predicted	Predicted	Predicted	Predicted	Predicted	Predicted	Predicted	Predicted	Predicted	Predicted
324	vorinostat	bi-78d3	Predicted	Predicted	Predicted	Predicted	Predicted	Predicted	Predicted	Predicted	Predicted	Predicted	Predicted	Predicted	Predicted	Predicted	Predicted	Predicted	Predicted	Predicted	Predicted	Predicted	Predicted	Predicted	Predicted	Predicted	Predicted	Predicted	Predicted	Predicted	Predicted	Predicted	Predicted	Predicted	Predicted	Predicted	Predicted	Predicted	Predicted	Predicted	Predicted	Predicted	Predicted	Predicted	Predicted	Predicted	Predicted	Predicted	Predicted
325	vorinostat	nilutamide	Predicted	Predicted	Predicted	Predicted	Predicted	Predicted	Predicted	Predicted	Predicted	Predicted	Predicted	Predicted	Predicted	Predicted	Predicted	Predicted	Predicted	Predicted	Predicted	Predicted	Predicted	Predicted	Predicted	Predicted	Predicted	Predicted	Predicted	Predicted	Predicted	Predicted	Predicted	Predicted	Predicted	Predicted	Predicted	Predicted	Predicted	Predicted	Predicted	Predicted	Predicted	Predicted	Predicted	Predicted	Predicted	Predicted	Predicted
326	vorinostat	lestaurtinib	Predicted	Predicted	Predicted	Predicted	Predicted	Predicted	Predicted	Predicted	Predicted	Predicted	Predicted	Predicted	Predicted	Predicted	Predicted	Predicted	Predicted	Predicted	Predicted	Predicted	Predicted	Predicted	Predicted	Predicted	Predicted	Predicted	Predicted	Predicted	Predicted	Predicted	Predicted	Predicted	Predicted	Predicted	Predicted	Predicted	Predicted	Predicted	Predicted	Predicted	Predicted	Predicted	Predicted	Predicted	Predicted	Predicted	Predicted
327	vorinostat	lfm-a13	Predicted	Predicted	Predicted	Predicted	Predicted	Predicted	Predicted	Predicted	Predicted	Predicted	Predicted	Predicted	Predicted	Predicted	Predicted	Predicted	Predicted	Predicted	Predicted	Predicted	Predicted	Predicted	Predicted	Predicted	Predicted	Predicted	Predicted	Predicted	Predicted	Predicted	Predicted	Predicted	Predicted	Predicted	Predicted	Predicted	Predicted	Predicted	Predicted	Predicted	Predicted	Predicted	Predicted	Predicted	Predicted	Predicted	Predicted
328	vorinostat	sns-314	Predicted	Predicted	Predicted	Predicted	Predicted	Predicted	Predicted	Predicted	Predicted	Predicted	Predicted	Predicted	Predicted	Predicted	Predicted	Predicted	Predicted	Predicted	Predicted	Predicted	Predicted	Predicted	Predicted	Predicted	Predicted	Predicted	Predicted	Predicted	Predicted	Predicted	Predicted	Predicted	Predicted	Predicted	Predicted	Predicted	Predicted	Predicted	Predicted	Predicted	Predicted	Predicted	Predicted	Predicted	Predicted	Predicted	Predicted
329	vorinostat	vatalanib	Predicted	Predicted	Predicted	Predicted	Predicted	Predicted	Predicted	Predicted	Predicted	Predicted	Predicted	Predicted	Predicted	Predicted	Predicted	Predicted	Predicted	Predicted	Predicted	Predicted	Predicted	Predicted	Predicted	Predicted	Predicted	Predicted	Predicted	Predicted	Predicted	Predicted	Predicted	Predicted	Predicted	Predicted	Predicted	Predicted	Predicted	Predicted	Predicted	Predicted	Predicted	Predicted	Predicted	Predicted	Predicted	Predicted	Predicted
330	sorafenib	mitoxantrone	4.09345	4.94852	-0.0620215	4.68842	Predicted	-0.229559	-6.77339	Predicted	1.71987	-5.83309	Predicted	-2.74289	-0.788663	Predicted	Predicted	Predicted	Predicted	Predicted	Predicted	Predicted	Predicted	Predicted	Predicted	Predicted	Predicted	Predicted	Predicted	Predicted	Predicted	Predicted	Predicted	4.59872	0.327182	Predicted	Predicted	-2.65392	-2.74813	3.7718	-5.96907	-9.95572	0.644454	5.0699	8.29273	-6.13286	5.69391	5.57043	4.8692
331	sorafenib	dasatinib	-1.05307	-4.35244	-4.67491	2.79377	Predicted	-1.38449	-3.60723	Predicted	-3.9079	-6.25131	Predicted	3.75788	Predicted	Predicted	Predicted	Predicted	Predicted	Predicted	Predicted	Predicted	Predicted	Predicted	Predicted	Predicted	Predicted	Predicted	Predicted	Predicted	Predicted	Predicted	Predicted	4.06161	5.46849	Predicted	Predicted	-5.96123	-5.7307	4.91529	-2.33831	-6.50576	Predicted	-0.187449	Predicted	1.13532	Predicted	2.79994	3.3266
332	sorafenib	paclitaxel	3.33017	-0.318384	Predicted	5.99536	Predicted	18.915	Predicted	Predicted	5.57022	8.23622	Predicted	5.00802	Predicted	Predicted	Predicted	Predicted	Predicted	Predicted	Predicted	Predicted	Predicted	Predicted	Predicted	Predicted	Predicted	Predicted	Predicted	Predicted	Predicted	Predicted	Predicted	15.2076	Predicted	Predicted	Predicted	12.3534	8.94026	-1.54204	-5.15861	-1.13244	Predicted	0.54746	Predicted	26.9741	Predicted	16.8264	-1.06416
333	sorafenib	fulvestrant	0.555289	-1.62909	4.26783	1.37222	Predicted	0.307811	2.61383	Predicted	2.27098	5.61015	Predicted	5.7507	-2.01942	Predicted	Predicted	Predicted	Predicted	Predicted	Predicted	Predicted	Predicted	Predicted	Predicted	Predicted	Predicted	Predicted	Predicted	Predicted	Predicted	Predicted	Predicted	-0.812159	-1.45241	Predicted	Predicted	2.94391	-1.07795	-0.0868758	6.34185	-5.28525	-1.57625	5.62112	5.67894	Predicted	9.16642	4.02628	-2.4161
334	sorafenib	docetaxel	8.70591	6.85907	26.4307	3.47828	Predicted	15.8092	15.9609	Predicted	-1.42839	11.4153	Predicted	3.94527	7.03574	Predicted	Predicted	Predicted	Predicted	Predicted	Predicted	Predicted	Predicted	Predicted	Predicted	Predicted	Predicted	Predicted	Predicted	Predicted	Predicted	Predicted	Predicted	25.1383	44.396	Predicted	Predicted	9.50038	5.01211	8.60033	11.2525	-1.6049	16.9663	1.27489	24.0114	11.4659	7.3077	16.6792	-2.77686
335	sorafenib	nilotinib	2.0094	-1.6595	-1.33121	-0.359588	Predicted	2.00003	-0.962607	Predicted	1.92565	3.40834	Predicted	0.0851466	-0.410486	Predicted	Predicted	Predicted	Predicted	Predicted	Predicted	Predicted	Predicted	Predicted	Predicted	Predicted	Predicted	Predicted	Predicted	Predicted	Predicted	Predicted	Predicted	20.3369	-2.84469	Predicted	Predicted	5.5275	2.36954	0.315844	-0.256558	0.500611	8.67211	3.80168	-2.30363	-3.29724	3.31849	2.41125	-1.47766
336	sorafenib	cyclophosphamide	-1.14259	-0.364824	1.89525	-0.428894	Predicted	Predicted	-1.22178	Predicted	1.91697	-2.8139	Predicted	-1.48567	Predicted	Predicted	Predicted	Predicted	Predicted	Predicted	Predicted	Predicted	Predicted	Predicted	Predicted	Predicted	Predicted	Predicted	Predicted	Predicted	Predicted	Predicted	Predicted	-4.09217	-2.52447	Predicted	Predicted	-2.31081	1.61305	1.75457	-8.74405	3.39401	Predicted	6.48191	Predicted	-1.66837	Predicted	0.891298	-0.70408
337	sorafenib	thiotepa	-1.33654	-7.73831	-4.30468	-1.91178	Predicted	-5.73872	-2.27593	Predicted	-1.7129	0.99657	Predicted	-6.51103	-3.27178	Predicted	Predicted	Predicted	Predicted	Predicted	Predicted	Predicted	Predicted	Predicted	Predicted	Predicted	Predicted	Predicted	Predicted	Predicted	Predicted	Predicted	Predicted	0.311792	-5.28702	Predicted	Predicted	-2.58211	-1.12197	3.73092	-4.18484	-3.90708	-10.3094	-1.57673	-1.91342	-3.00691	4.38898	-9.22543	-0.662925
338	sorafenib	letrozole	1.56651	-0.612518	-2.05632	-0.372389	Predicted	3.28017	3.78704	Predicted	3.69029	3.30615	Predicted	-1.66911	0.15847	Predicted	Predicted	Predicted	Predicted	Predicted	Predicted	Predicted	Predicted	Predicted	Predicted	Predicted	Predicted	Predicted	Predicted	Predicted	Predicted	Predicted	Predicted	9.66273	2.80694	Predicted	Predicted	3.11754	3.25797	4.41447	0.66316	0.0371566	5.32756	-0.850194	-0.699669	-1.36809	0.397751	0.435558	0.698682
339	sorafenib	ifosfamide	2.31618	-2.50499	3.14869	0.51383	Predicted	1.65243	-0.682547	Predicted	0.383243	-2.10625	Predicted	-2.32936	3.82455	Predicted	Predicted	Predicted	Predicted	Predicted	Predicted	Predicted	Predicted	Predicted	Predicted	Predicted	Predicted	Predicted	Predicted	Predicted	Predicted	Predicted	Predicted	0.931633	-0.422712	Predicted	Predicted	-1.46568	0.651811	10.2492	8.22769	2.29565	-0.767197	5.50498	0.0763719	-2.03237	5.13416	3.57346	0.52364
340	sorafenib	temozolomide	2.83179	-2.63132	0.19441	-0.306369	37.6188	0.640315	0.228623	Predicted	1.0139	3.336	Predicted	-0.93242	Predicted	Predicted	Predicted	Predicted	Predicted	Predicted	Predicted	Predicted	Predicted	Predicted	Predicted	Predicted	Predicted	Predicted	Predicted	Predicted	Predicted	Predicted	Predicted	3.47044	3.26918	Predicted	Predicted	4.15851	0.803993	3.13369	5.46025	-2.5538	Predicted	4.81844	Predicted	-0.538725	Predicted	1.68834	0.831759
341	sorafenib	busulfan	0.027896	-3.08946	-1.51633	0.484296	Predicted	-1.04112	3.18843	Predicted	1.85557	-0.747522	Predicted	0.388053	-0.635801	Predicted	Predicted	Predicted	Predicted	Predicted	Predicted	Predicted	Predicted	Predicted	Predicted	Predicted	Predicted	Predicted	Predicted	Predicted	Predicted	Predicted	Predicted	2.54651	-0.943718	Predicted	Predicted	-0.852696	-3.56238	-2.90094	0.584421	-3.49757	1.83322	0.382136	1.19666	-1.43825	5.92963	-1.73859	1.15913
342	sorafenib	sunitinib	2.14991	-1.813	-3.89869	5.72818	Predicted	-1.85948	-0.14754	Predicted	-0.433042	4.13711	Predicted	1.407	Predicted	Predicted	Predicted	Predicted	Predicted	Predicted	Predicted	Predicted	Predicted	Predicted	Predicted	Predicted	Predicted	Predicted	Predicted	Predicted	Predicted	Predicted	Predicted	10.0026	4.10712	Predicted	Predicted	4.72193	2.41452	-0.140523	-6.40847	3.94866	Predicted	3.80519	Predicted	-0.502896	Predicted	1.30746	-2.99937
343	sorafenib	raloxifene	0.545072	0.5599	-6.76348	1.1092	Predicted	-0.893554	-0.673568	Predicted	-5.3726	-7.58839	Predicted	-7.20124	-1.05077	Predicted	Predicted	Predicted	Predicted	Predicted	Predicted	Predicted	Predicted	Predicted	Predicted	Predicted	Predicted	Predicted	Predicted	Predicted	Predicted	Predicted	Predicted	2.32817	8.77255	Predicted	Predicted	-4.92669	-0.634976	-5.02291	-2.63082	-11.0973	1.08972	-2.84488	-0.658357	0.593664	-0.32551	0.732729	-7.59954
344	sorafenib	celecoxib	2.32032	0.542876	3.70847	0.816116	Predicted	0.788925	0.251731	Predicted	3.46053	2.81514	Predicted	0.344139	4.46403	Predicted	Predicted	Predicted	Predicted	Predicted	Predicted	Predicted	Predicted	Predicted	Predicted	Predicted	Predicted	Predicted	Predicted	Predicted	Predicted	Predicted	Predicted	9.38028	5.26393	Predicted	Predicted	1.95044	6.14842	7.36163	-3.61933	-0.260353	2.40024	2.83879	2.93599	-0.0341477	4.04818	-0.399821	-0.667702
345	sorafenib	lenalidomide	-6.99615	-2.2145	-7.11652	-4.53244	Predicted	-3.77511	-4.42725	Predicted	-0.692339	-2.25065	Predicted	-0.952031	-0.79808	Predicted	Predicted	Predicted	Predicted	Predicted	Predicted	Predicted	Predicted	Predicted	Predicted	Predicted	Predicted	Predicted	Predicted	Predicted	Predicted	Predicted	Predicted	2.3717	-2.25193	Predicted	Predicted	-6.84314	-5.49027	-0.616499	-9.11007	-13.6368	-0.0815166	-5.42296	1.92161	-5.42478	-2.2503	-1.85362	-3.89358
346	sorafenib	imatinib	4.13302	1.31274	-3.38665	-0.424236	Predicted	2.02438	-0.561938	Predicted	3.30245	2.45202	Predicted	0.401425	2.73756	Predicted	Predicted	Predicted	Predicted	Predicted	Predicted	Predicted	Predicted	Predicted	Predicted	Predicted	Predicted	Predicted	Predicted	Predicted	Predicted	Predicted	Predicted	Predicted	2.02255	Predicted	Predicted	1.93835	1.30771	2.18229	-1.22678	6.63757	4.21775	2.34432	-0.294942	0.122212	6.14754	2.30148	-1.72684
347	sorafenib	dacarbazine	0.295759	-1.64059	-7.58243	-2.34098	Predicted	-1.96734	-2.3141	Predicted	-0.286667	-4.60903	Predicted	-1.44076	-0.621774	Predicted	Predicted	Predicted	Predicted	Predicted	Predicted	Predicted	Predicted	Predicted	Predicted	Predicted	Predicted	Predicted	Predicted	Predicted	Predicted	Predicted	Predicted	-2.46641	0.431071	Predicted	Predicted	-9.23661	-6.38904	-9.87365	-13.1972	-15.2013	-2.18113	-1.59002	1.93599	-5.23846	-1.37364	0.188684	-2.07514
348	sorafenib	methotrexate	-2.19251	-0.606055	2.37993	-4.55544	Predicted	-6.14935	3.60662	Predicted	3.37239	2.26251	Predicted	2.4633	Predicted	Predicted	Predicted	Predicted	Predicted	Predicted	Predicted	Predicted	Predicted	Predicted	Predicted	Predicted	Predicted	Predicted	Predicted	Predicted	Predicted	Predicted	Predicted	2.05656	3.36143	Predicted	Predicted	3.52909	0.0604379	2.36209	6.48848	0.286557	Predicted	0.535928	Predicted	6.72516	Predicted	0.875427	Predicted
349	sorafenib	bortezomib	-1.26218	-4.83349	-0.370262	-1.28362	Predicted	7.41321	-0.325904	Predicted	-7.26963	-2.56258	Predicted	1.39661	Predicted	Predicted	Predicted	Predicted	Predicted	Predicted	Predicted	Predicted	Predicted	Predicted	Predicted	Predicted	Predicted	Predicted	Predicted	Predicted	Predicted	Predicted	Predicted	3.48637	4.64628	Predicted	Predicted	4.72268	-0.969763	4.49441	3.65091	Predicted	Predicted	Predicted	Predicted	-5.49223	Predicted	-11.1343	0.777914
350	sorafenib	anastrozole	2.70961	-1.18009	1.69461	1.53732	Predicted	-0.0867465	-1.09545	Predicted	-0.852811	4.76551	Predicted	3.57798	1.93173	Predicted	Predicted	Predicted	Predicted	Predicted	Predicted	Predicted	Predicted	Predicted	Predicted	Predicted	Predicted	Predicted	Predicted	Predicted	Predicted	Predicted	Predicted	-3.55011	0.020706	Predicted	Predicted	0.728229	-5.9574	1.79967	9.85013	1.01642	4.4052	1.36668	0.398975	-6.47837	18.8874	1.35522	1.36761
351	sorafenib	mitotane	10.3091	5.81946	4.34013	6.29005	Predicted	1.68529	8.97442	Predicted	6.0083	2.89293	Predicted	12.7725	7.2834	Predicted	Predicted	Predicted	Predicted	Predicted	Predicted	Predicted	Predicted	Predicted	Predicted	Predicted	Predicted	Predicted	Predicted	Predicted	Predicted	Predicted	Predicted	14.831	13.8882	Predicted	Predicted	5.9116	10.5914	1.23218	10.4403	-5.13194	12.1009	6.45862	6.08108	11.1434	17.7638	6.78909	7.46174
352	sorafenib	dexrazoxane	-7.51952	-7.00328	-9.62605	-3.6004	Predicted	-7.44832	-4.47372	Predicted	-7.84519	-3.09302	Predicted	-4.99192	-1.32721	Predicted	Predicted	Predicted	Predicted	Predicted	Predicted	Predicted	Predicted	Predicted	Predicted	Predicted	Predicted	Predicted	Predicted	Predicted	Predicted	Predicted	Predicted	-1.28633	-5.47383	Predicted	Predicted	-8.72945	-11.1121	-7.7534	-13.4333	-15.5764	-6.50481	-8.8415	-5.74753	-6.57289	-7.46066	0.261988	-6.82525
353	sorafenib	methoxsalen	1.8482	-0.261606	-6.56739	0.466568	Predicted	-3.97021	1.35068	Predicted	2.34168	-0.64292	Predicted	2.50581	-0.381585	Predicted	Predicted	Predicted	Predicted	Predicted	Predicted	Predicted	Predicted	Predicted	Predicted	Predicted	Predicted	Predicted	Predicted	Predicted	Predicted	Predicted	Predicted	2.49767	-2.7986	Predicted	Predicted	-0.174874	1.10376	5.48335	13.5812	2.34201	1.43841	11.3435	-0.852783	-5.67685	15.6815	-1.12149	-0.416724
354	sorafenib	amifostine	-2.34173	0.31795	-1.17573	-1.73976	Predicted	2.50574	6.93899	Predicted	2.46698	3.52119	Predicted	3.7372	0.658944	Predicted	Predicted	Predicted	Predicted	Predicted	Predicted	Predicted	Predicted	Predicted	Predicted	Predicted	Predicted	Predicted	Predicted	Predicted	Predicted	Predicted	Predicted	5.61135	9.49073	Predicted	Predicted	0.309277	-0.788544	1.60893	4.62814	4.95568	-1.66567	4.51457	4.78885	-0.127494	7.31778	-0.639674	-2.12272
355	sorafenib	gefitinib	0.246131	-1.2073	-3.91372	-7.61028	Predicted	-6.35756	-4.79313	Predicted	-3.00304	-3.52668	Predicted	-6.38286	-0.602082	Predicted	Predicted	Predicted	Predicted	Predicted	Predicted	Predicted	Predicted	Predicted	Predicted	Predicted	Predicted	Predicted	Predicted	Predicted	Predicted	Predicted	Predicted	1.79774	-2.80613	Predicted	Predicted	-1.23141	-10.2254	-0.961909	-3.03095	-17.4431	-1.51476	-6.84784	5.51561	-2.42498	-5.0586	-0.603476	-0.442064
356	sorafenib	altretamine	2.14286	-0.498556	-5.62914	-2.4284	Predicted	-0.674164	-0.370375	Predicted	-3.55914	-1.8473	Predicted	1.09823	1.33845	Predicted	Predicted	Predicted	Predicted	Predicted	Predicted	Predicted	Predicted	Predicted	Predicted	Predicted	Predicted	Predicted	Predicted	Predicted	Predicted	Predicted	Predicted	3.23459	3.66384	Predicted	Predicted	-8.26579	-2.94139	-5.20655	-11.7655	-13.2583	5.01768	3.17434	4.52571	-6.86883	1.04672	2.25626	-1.94188
357	sorafenib	teniposide	-5.27245	0.490738	-6.51565	-1.28734	Predicted	-3.51243	-10.5054	Predicted	-0.662756	-14.0425	Predicted	-6.63964	-9.21487	Predicted	Predicted	Predicted	Predicted	Predicted	Predicted	Predicted	Predicted	Predicted	Predicted	Predicted	Predicted	Predicted	Predicted	Predicted	Predicted	Predicted	Predicted	-1.96574	0.972295	Predicted	Predicted	-5.43993	-3.87268	-2.47818	-7.73247	-14.1071	-2.62044	0.635771	2.71283	-6.55803	4.62979	2.82723	-3.15432
358	sorafenib	chlorambucil	-10.8992	0.185279	-4.56012	-7.93298	Predicted	-10.2743	-11.1108	Predicted	-4.21281	-13.376	Predicted	-9.0498	-7.59281	Predicted	Predicted	Predicted	Predicted	Predicted	Predicted	Predicted	Predicted	Predicted	Predicted	Predicted	Predicted	Predicted	Predicted	Predicted	Predicted	Predicted	Predicted	-5.68592	-3.696	Predicted	Predicted	-8.26573	-10.9756	-2.16348	-10.8492	-14.8746	-2.55458	-7.73867	-3.6918	-4.97629	-10.0839	0.687408	-8.23781
359	sorafenib	exemestane	-3.30091	1.21236	-4.35795	-1.56987	Predicted	1.7503	-2.49019	Predicted	-2.12903	-2.3234	Predicted	0.753885	-6.76044	Predicted	Predicted	Predicted	Predicted	Predicted	Predicted	Predicted	Predicted	Predicted	Predicted	Predicted	Predicted	Predicted	Predicted	Predicted	Predicted	Predicted	Predicted	0.568153	0.164193	Predicted	Predicted	-6.12733	-5.17827	1.7293	-5.52552	-16.5548	0.570926	-5.59859	0.884945	-2.02496	-1.19708	1.94116	0.553519
360	sorafenib	vemurafenib	-5.45608	-4.7796	-2.85571	-2.25148	Predicted	-1.98695	-7.13532	Predicted	-3.84953	-0.531683	Predicted	-4.96683	0.54509	Predicted	Predicted	Predicted	Predicted	Predicted	Predicted	Predicted	Predicted	Predicted	Predicted	Predicted	Predicted	Predicted	Predicted	Predicted	Predicted	Predicted	Predicted	1.89312	-3.71318	Predicted	Predicted	-9.46164	-2.54377	-5.65642	Predicted	0.333626	0.408699	-4.12257	1.35621	3.29825	10.3231	0.41396	-5.85471
361	sorafenib	abiraterone	-2.84223	-2.15727	-7.66243	-2.94236	Predicted	-2.6458	-8.71934	Predicted	-6.27481	-0.522693	Predicted	2.06858	-5.50896	Predicted	Predicted	Predicted	Predicted	Predicted	Predicted	Predicted	Predicted	Predicted	Predicted	Predicted	Predicted	Predicted	Predicted	Predicted	Predicted	Predicted	Predicted	-3.89746	-7.05167	Predicted	Predicted	-6.62602	-5.25304	1.4611	19.1121	13.0292	0.30456	-0.321611	-0.21084	2.48294	1.21781	-0.22568	-4.79614
362	sorafenib	ruxolitinib	-1.28379	-5.66105	-7.54406	-1.29409	Predicted	-0.254801	-4.32414	Predicted	-4.99178	-3.41083	Predicted	-0.982243	2.39464	Predicted	Predicted	Predicted	Predicted	Predicted	Predicted	Predicted	Predicted	Predicted	Predicted	Predicted	Predicted	Predicted	Predicted	Predicted	Predicted	Predicted	Predicted	1.39631	Predicted	Predicted	2.25124	-9.87609	-6.32323	-10.7086	0.251457	-2.24423	-0.12653	-6.77871	-2.89856	-7.19206	-0.48058	-3.18242	-4.70253
363	sorafenib	axitinib	-4.64866	-6.21329	-7.66645	-3.67275	Predicted	-2.21406	-6.53936	Predicted	-7.79323	1.90546	Predicted	-6.81761	-0.113488	Predicted	Predicted	Predicted	Predicted	Predicted	Predicted	Predicted	Predicted	Predicted	Predicted	Predicted	Predicted	Predicted	Predicted	Predicted	Predicted	Predicted	Predicted	0.764819	-2.46193	Predicted	Predicted	-7.41877	-6.50408	-11.1021	0.995381	2.59507	-2.65992	-7.92754	1.1632	-4.96183	0.0496735	-0.490956	-5.27654
364	sorafenib	crizotinib	-4.67284	-3.54638	-6.61836	-3.3334	Predicted	-2.86302	-4.71732	Predicted	-7.15768	-4.03866	Predicted	-7.21865	0.626649	Predicted	Predicted	Predicted	Predicted	Predicted	Predicted	Predicted	Predicted	Predicted	Predicted	Predicted	Predicted	Predicted	Predicted	Predicted	Predicted	Predicted	Predicted	1.84622	-2.85795	Predicted	Predicted	-6.14431	-6.42682	-11.3603	2.71607	0.121098	-2.02608	-6.49953	-5.69732	-0.548961	-6.60661	-5.3146	-10.1326
365	sorafenib	decitabine	Predicted	Predicted	Predicted	Predicted	Predicted	Predicted	Predicted	Predicted	Predicted	Predicted	Predicted	Predicted	Predicted	Predicted	Predicted	Predicted	Predicted	Predicted	Predicted	Predicted	Predicted	Predicted	Predicted	Predicted	Predicted	Predicted	Predicted	Predicted	Predicted	Predicted	Predicted	Predicted	Predicted	Predicted	Predicted	Predicted	Predicted	Predicted	Predicted	Predicted	Predicted	Predicted	Predicted	Predicted	Predicted	Predicted	Predicted
366	sorafenib	dovitinib	Predicted	Predicted	Predicted	Predicted	Predicted	Predicted	Predicted	Predicted	Predicted	Predicted	Predicted	Predicted	Predicted	Predicted	Predicted	Predicted	Predicted	Predicted	Predicted	Predicted	Predicted	Predicted	Predicted	Predicted	Predicted	Predicted	Predicted	Predicted	Predicted	Predicted	Predicted	Predicted	Predicted	Predicted	Predicted	Predicted	Predicted	Predicted	Predicted	Predicted	Predicted	Predicted	Predicted	Predicted	Predicted	Predicted	Predicted
367	sorafenib	embelin	Predicted	Predicted	Predicted	Predicted	Predicted	Predicted	Predicted	Predicted	Predicted	Predicted	Predicted	Predicted	Predicted	Predicted	Predicted	Predicted	Predicted	Predicted	Predicted	Predicted	Predicted	Predicted	Predicted	Predicted	Predicted	Predicted	Predicted	Predicted	Predicted	Predicted	Predicted	Predicted	Predicted	Predicted	Predicted	Predicted	Predicted	Predicted	Predicted	Predicted	Predicted	Predicted	Predicted	Predicted	Predicted	Predicted	Predicted
368	sorafenib	enmd-2076	Predicted	Predicted	Predicted	Predicted	Predicted	Predicted	Predicted	Predicted	Predicted	Predicted	Predicted	Predicted	Predicted	Predicted	Predicted	Predicted	Predicted	Predicted	Predicted	Predicted	Predicted	Predicted	Predicted	Predicted	Predicted	Predicted	Predicted	Predicted	Predicted	Predicted	Predicted	Predicted	Predicted	Predicted	Predicted	Predicted	Predicted	Predicted	Predicted	Predicted	Predicted	Predicted	Predicted	Predicted	Predicted	Predicted	Predicted
369	sorafenib	etoposide	Predicted	Predicted	Predicted	Predicted	Predicted	Predicted	Predicted	Predicted	Predicted	Predicted	Predicted	Predicted	Predicted	Predicted	Predicted	Predicted	Predicted	Predicted	Predicted	Predicted	Predicted	Predicted	Predicted	Predicted	Predicted	Predicted	Predicted	Predicted	Predicted	Predicted	Predicted	Predicted	Predicted	Predicted	Predicted	Predicted	Predicted	Predicted	Predicted	Predicted	Predicted	Predicted	Predicted	Predicted	Predicted	Predicted	Predicted
370	sorafenib	gemcitabine	Predicted	Predicted	Predicted	Predicted	Predicted	Predicted	Predicted	Predicted	Predicted	Predicted	Predicted	Predicted	Predicted	Predicted	Predicted	Predicted	Predicted	Predicted	Predicted	Predicted	Predicted	Predicted	Predicted	Predicted	Predicted	Predicted	Predicted	Predicted	Predicted	Predicted	Predicted	Predicted	Predicted	Predicted	Predicted	Predicted	Predicted	Predicted	Predicted	Predicted	Predicted	Predicted	Predicted	Predicted	Predicted	Predicted	Predicted
371	sorafenib	indole-3-carbinol	Predicted	Predicted	Predicted	Predicted	Predicted	Predicted	Predicted	Predicted	Predicted	Predicted	Predicted	Predicted	Predicted	Predicted	Predicted	Predicted	Predicted	Predicted	Predicted	Predicted	Predicted	Predicted	Predicted	Predicted	Predicted	Predicted	Predicted	Predicted	Predicted	Predicted	Predicted	Predicted	Predicted	Predicted	Predicted	Predicted	Predicted	Predicted	Predicted	Predicted	Predicted	Predicted	Predicted	Predicted	Predicted	Predicted	Predicted
372	sorafenib	ku-0063794	Predicted	Predicted	Predicted	Predicted	Predicted	Predicted	Predicted	Predicted	Predicted	Predicted	Predicted	Predicted	Predicted	Predicted	Predicted	Predicted	Predicted	Predicted	Predicted	Predicted	Predicted	Predicted	Predicted	Predicted	Predicted	Predicted	Predicted	Predicted	Predicted	Predicted	Predicted	Predicted	Predicted	Predicted	Predicted	Predicted	Predicted	Predicted	Predicted	Predicted	Predicted	Predicted	Predicted	Predicted	Predicted	Predicted	Predicted
373	sorafenib	pazopanib	Predicted	Predicted	Predicted	Predicted	Predicted	Predicted	Predicted	Predicted	Predicted	Predicted	Predicted	Predicted	Predicted	Predicted	Predicted	Predicted	Predicted	Predicted	Predicted	Predicted	Predicted	Predicted	Predicted	Predicted	Predicted	Predicted	Predicted	Predicted	Predicted	Predicted	Predicted	Predicted	Predicted	Predicted	Predicted	Predicted	Predicted	Predicted	Predicted	Predicted	Predicted	Predicted	Predicted	Predicted	Predicted	Predicted	Predicted
374	sorafenib	pf-562271	Predicted	Predicted	Predicted	Predicted	Predicted	Predicted	Predicted	Predicted	Predicted	Predicted	Predicted	Predicted	Predicted	Predicted	Predicted	Predicted	Predicted	Predicted	Predicted	Predicted	Predicted	Predicted	Predicted	Predicted	Predicted	Predicted	Predicted	Predicted	Predicted	Predicted	Predicted	Predicted	Predicted	Predicted	Predicted	Predicted	Predicted	Predicted	Predicted	Predicted	Predicted	Predicted	Predicted	Predicted	Predicted	Predicted	Predicted
375	sorafenib	pioglitazone	Predicted	Predicted	Predicted	Predicted	Predicted	Predicted	Predicted	Predicted	Predicted	Predicted	Predicted	Predicted	Predicted	Predicted	Predicted	Predicted	Predicted	Predicted	Predicted	Predicted	Predicted	Predicted	Predicted	Predicted	Predicted	Predicted	Predicted	Predicted	Predicted	Predicted	Predicted	Predicted	Predicted	Predicted	Predicted	Predicted	Predicted	Predicted	Predicted	Predicted	Predicted	Predicted	Predicted	Predicted	Predicted	Predicted	Predicted
376	sorafenib	plx-4720	Predicted	Predicted	Predicted	Predicted	Predicted	Predicted	Predicted	Predicted	Predicted	Predicted	Predicted	Predicted	Predicted	Predicted	Predicted	Predicted	Predicted	Predicted	Predicted	Predicted	Predicted	Predicted	Predicted	Predicted	Predicted	Predicted	Predicted	Predicted	Predicted	Predicted	Predicted	Predicted	Predicted	Predicted	Predicted	Predicted	Predicted	Predicted	Predicted	Predicted	Predicted	Predicted	Predicted	Predicted	Predicted	Predicted	Predicted
377	sorafenib	tipifarnib	Predicted	Predicted	Predicted	Predicted	Predicted	Predicted	Predicted	Predicted	Predicted	Predicted	Predicted	Predicted	Predicted	Predicted	Predicted	Predicted	Predicted	Predicted	Predicted	Predicted	Predicted	Predicted	Predicted	Predicted	Predicted	Predicted	Predicted	Predicted	Predicted	Predicted	Predicted	Predicted	Predicted	Predicted	Predicted	Predicted	Predicted	Predicted	Predicted	Predicted	Predicted	Predicted	Predicted	Predicted	Predicted	Predicted	Predicted
378	sorafenib	veliparib	Predicted	Predicted	Predicted	Predicted	Predicted	Predicted	Predicted	Predicted	Predicted	Predicted	Predicted	Predicted	Predicted	Predicted	Predicted	Predicted	Predicted	Predicted	Predicted	Predicted	Predicted	Predicted	Predicted	Predicted	Predicted	Predicted	Predicted	Predicted	Predicted	Predicted	Predicted	Predicted	Predicted	Predicted	Predicted	Predicted	Predicted	Predicted	Predicted	Predicted	Predicted	Predicted	Predicted	Predicted	Predicted	Predicted	Predicted
379	sorafenib	vincristine	Predicted	Predicted	Predicted	Predicted	Predicted	Predicted	Predicted	Predicted	Predicted	Predicted	Predicted	Predicted	Predicted	Predicted	Predicted	Predicted	Predicted	Predicted	Predicted	Predicted	Predicted	Predicted	Predicted	Predicted	Predicted	Predicted	Predicted	Predicted	Predicted	Predicted	Predicted	Predicted	Predicted	Predicted	Predicted	Predicted	Predicted	Predicted	Predicted	Predicted	Predicted	Predicted	Predicted	Predicted	Predicted	Predicted	Predicted
380	sorafenib	vx-702	Predicted	Predicted	Predicted	Predicted	Predicted	Predicted	Predicted	Predicted	Predicted	Predicted	Predicted	Predicted	Predicted	Predicted	Predicted	Predicted	Predicted	Predicted	Predicted	Predicted	Predicted	Predicted	Predicted	Predicted	Predicted	Predicted	Predicted	Predicted	Predicted	Predicted	Predicted	Predicted	Predicted	Predicted	Predicted	Predicted	Predicted	Predicted	Predicted	Predicted	Predicted	Predicted	Predicted	Predicted	Predicted	Predicted	Predicted
381	sorafenib	enzastaurin	Predicted	Predicted	Predicted	Predicted	Predicted	Predicted	Predicted	Predicted	Predicted	Predicted	Predicted	Predicted	Predicted	Predicted	Predicted	Predicted	Predicted	Predicted	Predicted	Predicted	Predicted	Predicted	Predicted	Predicted	Predicted	Predicted	Predicted	Predicted	Predicted	Predicted	Predicted	Predicted	Predicted	Predicted	Predicted	Predicted	Predicted	Predicted	Predicted	Predicted	Predicted	Predicted	Predicted	Predicted	Predicted	Predicted	Predicted
382	sorafenib	erlotinib	Predicted	Predicted	Predicted	Predicted	Predicted	Predicted	Predicted	Predicted	Predicted	Predicted	Predicted	Predicted	Predicted	Predicted	Predicted	Predicted	Predicted	Predicted	Predicted	Predicted	Predicted	Predicted	Predicted	Predicted	Predicted	Predicted	Predicted	Predicted	Predicted	Predicted	Predicted	Predicted	Predicted	Predicted	Predicted	Predicted	Predicted	Predicted	Predicted	Predicted	Predicted	Predicted	Predicted	Predicted	Predicted	Predicted	Predicted
383	sorafenib	bms-536924	Predicted	Predicted	Predicted	Predicted	Predicted	Predicted	Predicted	Predicted	Predicted	Predicted	Predicted	Predicted	Predicted	Predicted	Predicted	Predicted	Predicted	Predicted	Predicted	Predicted	Predicted	Predicted	Predicted	Predicted	Predicted	Predicted	Predicted	Predicted	Predicted	Predicted	Predicted	Predicted	Predicted	Predicted	Predicted	Predicted	Predicted	Predicted	Predicted	Predicted	Predicted	Predicted	Predicted	Predicted	Predicted	Predicted	Predicted
384	sorafenib	dorsomorphin	Predicted	Predicted	Predicted	Predicted	Predicted	Predicted	Predicted	Predicted	Predicted	Predicted	Predicted	Predicted	Predicted	Predicted	Predicted	Predicted	Predicted	Predicted	Predicted	Predicted	Predicted	Predicted	Predicted	Predicted	Predicted	Predicted	Predicted	Predicted	Predicted	Predicted	Predicted	Predicted	Predicted	Predicted	Predicted	Predicted	Predicted	Predicted	Predicted	Predicted	Predicted	Predicted	Predicted	Predicted	Predicted	Predicted	Predicted
385	sorafenib	palbociclib	Predicted	Predicted	Predicted	Predicted	Predicted	Predicted	Predicted	Predicted	Predicted	Predicted	Predicted	Predicted	Predicted	Predicted	Predicted	Predicted	Predicted	Predicted	Predicted	Predicted	Predicted	Predicted	Predicted	Predicted	Predicted	Predicted	Predicted	Predicted	Predicted	Predicted	Predicted	Predicted	Predicted	Predicted	Predicted	Predicted	Predicted	Predicted	Predicted	Predicted	Predicted	Predicted	Predicted	Predicted	Predicted	Predicted	Predicted
386	sorafenib	midostaurin	Predicted	Predicted	Predicted	Predicted	Predicted	Predicted	Predicted	Predicted	Predicted	Predicted	Predicted	Predicted	Predicted	Predicted	Predicted	Predicted	Predicted	Predicted	Predicted	Predicted	Predicted	Predicted	Predicted	Predicted	Predicted	Predicted	Predicted	Predicted	Predicted	Predicted	Predicted	Predicted	Predicted	Predicted	Predicted	Predicted	Predicted	Predicted	Predicted	Predicted	Predicted	Predicted	Predicted	Predicted	Predicted	Predicted	Predicted
387	sorafenib	bi-78d3	Predicted	Predicted	Predicted	Predicted	Predicted	Predicted	Predicted	Predicted	Predicted	Predicted	Predicted	Predicted	Predicted	Predicted	Predicted	Predicted	Predicted	Predicted	Predicted	Predicted	Predicted	Predicted	Predicted	Predicted	Predicted	Predicted	Predicted	Predicted	Predicted	Predicted	Predicted	Predicted	Predicted	Predicted	Predicted	Predicted	Predicted	Predicted	Predicted	Predicted	Predicted	Predicted	Predicted	Predicted	Predicted	Predicted	Predicted
388	sorafenib	nilutamide	Predicted	Predicted	Predicted	Predicted	Predicted	Predicted	Predicted	Predicted	Predicted	Predicted	Predicted	Predicted	Predicted	Predicted	Predicted	Predicted	Predicted	Predicted	Predicted	Predicted	Predicted	Predicted	Predicted	Predicted	Predicted	Predicted	Predicted	Predicted	Predicted	Predicted	Predicted	Predicted	Predicted	Predicted	Predicted	Predicted	Predicted	Predicted	Predicted	Predicted	Predicted	Predicted	Predicted	Predicted	Predicted	Predicted	Predicted
389	sorafenib	lestaurtinib	Predicted	Predicted	Predicted	Predicted	Predicted	Predicted	Predicted	Predicted	Predicted	Predicted	Predicted	Predicted	Predicted	Predicted	Predicted	Predicted	Predicted	Predicted	Predicted	Predicted	Predicted	Predicted	Predicted	Predicted	Predicted	Predicted	Predicted	Predicted	Predicted	Predicted	Predicted	Predicted	Predicted	Predicted	Predicted	Predicted	Predicted	Predicted	Predicted	Predicted	Predicted	Predicted	Predicted	Predicted	Predicted	Predicted	Predicted
390	sorafenib	lfm-a13	Predicted	Predicted	Predicted	Predicted	Predicted	Predicted	Predicted	Predicted	Predicted	Predicted	Predicted	Predicted	Predicted	Predicted	Predicted	Predicted	Predicted	Predicted	Predicted	Predicted	Predicted	Predicted	Predicted	Predicted	Predicted	Predicted	Predicted	Predicted	Predicted	Predicted	Predicted	Predicted	Predicted	Predicted	Predicted	Predicted	Predicted	Predicted	Predicted	Predicted	Predicted	Predicted	Predicted	Predicted	Predicted	Predicted	Predicted
391	sorafenib	sns-314	Predicted	Predicted	Predicted	Predicted	Predicted	Predicted	Predicted	Predicted	Predicted	Predicted	Predicted	Predicted	Predicted	Predicted	Predicted	Predicted	Predicted	Predicted	Predicted	Predicted	Predicted	Predicted	Predicted	Predicted	Predicted	Predicted	Predicted	Predicted	Predicted	Predicted	Predicted	Predicted	Predicted	Predicted	Predicted	Predicted	Predicted	Predicted	Predicted	Predicted	Predicted	Predicted	Predicted	Predicted	Predicted	Predicted	Predicted
392	sorafenib	vatalanib	Predicted	Predicted	Predicted	Predicted	Predicted	Predicted	Predicted	Predicted	Predicted	Predicted	Predicted	Predicted	Predicted	Predicted	Predicted	Predicted	Predicted	Predicted	Predicted	Predicted	Predicted	Predicted	Predicted	Predicted	Predicted	Predicted	Predicted	Predicted	Predicted	Predicted	Predicted	Predicted	Predicted	Predicted	Predicted	Predicted	Predicted	Predicted	Predicted	Predicted	Predicted	Predicted	Predicted	Predicted	Predicted	Predicted	Predicted
393	mitoxantrone	dasatinib	0.940519	4.50161	7.24444	8.3255	Predicted	3.02116	2.81561	Predicted	6.74963	-2.79738	Predicted	3.80694	-7.59503	Predicted	Predicted	Predicted	Predicted	Predicted	Predicted	Predicted	Predicted	Predicted	Predicted	Predicted	Predicted	Predicted	Predicted	Predicted	Predicted	Predicted	Predicted	4.44717	-2.96652	Predicted	Predicted	3.75619	0.0750809	4.64411	2.59448	-6.72221	2.60141	1.6501	-1.85338	-5.55372	4.48248	0.812887	-0.0347025
394	mitoxantrone	paclitaxel	2.78922	-5.3749	-2.29068	-3.67702	Predicted	-4.27487	-11.8356	Predicted	-3.19514	-9.38825	Predicted	-13.6226	-1.24019	Predicted	Predicted	Predicted	Predicted	Predicted	Predicted	Predicted	Predicted	Predicted	Predicted	Predicted	Predicted	Predicted	Predicted	Predicted	Predicted	Predicted	Predicted	2.44721	Predicted	Predicted	Predicted	-2.79856	0.715274	-2.21111	1.96667	-9.48798	-2.50213	7.02085	-8.7074	-6.63027	2.76723	-6.13741	-12.6931
395	mitoxantrone	fulvestrant	5.73937	-2.23706	0.574207	-2.30755	Predicted	3.6165	-3.26115	Predicted	-0.406061	3.24066	Predicted	-1.04655	-5.19698	Predicted	Predicted	Predicted	Predicted	Predicted	Predicted	Predicted	Predicted	Predicted	Predicted	Predicted	Predicted	Predicted	Predicted	Predicted	Predicted	Predicted	Predicted	2.04793	5.16225	Predicted	Predicted	0.444479	0.517351	-4.21493	-1.98411	-3.12217	7.10281	6.42277	1.77158	-10.9577	3.53043	-0.52806	0.992725
396	mitoxantrone	docetaxel	-9.52342	-7.3631	-5.58965	-4.31921	Predicted	-2.67825	-7.47603	Predicted	-3.0905	-11.0326	Predicted	-6.23452	-14.51	Predicted	Predicted	Predicted	Predicted	Predicted	Predicted	Predicted	Predicted	Predicted	Predicted	Predicted	Predicted	Predicted	Predicted	Predicted	Predicted	Predicted	Predicted	-3.87122	-4.54775	Predicted	Predicted	-3.50532	-4.81432	-0.568264	-1.21839	-6.63963	-5.82881	-4.15136	-0.86006	-7.07009	-11.5677	-3.87639	-7.94206
397	mitoxantrone	nilotinib	2.01669	7.91231	-0.717636	5.35933	Predicted	11.2562	2.64418	Predicted	0.788787	-0.394978	Predicted	1.2151	-1.48555	Predicted	Predicted	Predicted	Predicted	Predicted	Predicted	Predicted	Predicted	Predicted	Predicted	Predicted	Predicted	Predicted	Predicted	Predicted	Predicted	Predicted	Predicted	-5.83525	8.68738	Predicted	Predicted	1.70574	2.86779	3.8493	-1.12706	-4.90426	5.47389	2.85879	10.71	-1.48725	5.33628	6.03126	6.90391
398	mitoxantrone	cyclophosphamide	4.02681	10.0361	16.6747	8.46726	Predicted	6.8472	9.94069	Predicted	12.1387	-0.681504	Predicted	5.2548	9.3568	Predicted	Predicted	Predicted	Predicted	Predicted	Predicted	Predicted	Predicted	Predicted	Predicted	Predicted	Predicted	Predicted	Predicted	Predicted	Predicted	Predicted	Predicted	5.22643	4.40965	Predicted	Predicted	6.00979	1.61433	10.5213	11.3031	2.19097	1.84751	5.85975	0.981368	4.71538	3.97548	1.48635	2.96989
399	mitoxantrone	thiotepa	3.05638	-7.15697	-1.83968	-2.58956	Predicted	-3.28234	1.39723	Predicted	-2.15389	-5.32711	Predicted	-9.29881	-11.6068	Predicted	Predicted	Predicted	Predicted	Predicted	Predicted	Predicted	Predicted	Predicted	Predicted	Predicted	Predicted	Predicted	Predicted	Predicted	Predicted	Predicted	Predicted	0.691471	-0.802727	Predicted	Predicted	-1.65137	1.66986	-4.7536	-5.215	-9.43264	0.0174975	-1.63661	2.01839	-6.57416	2.76317	-6.55044	-8.0919
400	mitoxantrone	letrozole	2.4751	-5.44462	-3.00533	-3.44785	Predicted	4.94414	0.376762	Predicted	0.334519	1.01327	Predicted	-2.14063	-10.8129	Predicted	Predicted	Predicted	Predicted	Predicted	Predicted	Predicted	Predicted	Predicted	Predicted	Predicted	Predicted	Predicted	Predicted	Predicted	Predicted	Predicted	Predicted	0.583628	4.77905	Predicted	Predicted	4.21718	1.20012	-3.09255	-1.0805	-9.29895	3.1034	1.45556	6.95351	-9.63836	0.574031	-0.957296	-3.5625
401	mitoxantrone	ifosfamide	-1.62565	1.74365	6.24708	-0.478387	Predicted	-0.646394	0.923009	Predicted	-0.388113	0.172085	Predicted	-1.74464	-3.42973	Predicted	Predicted	Predicted	Predicted	Predicted	Predicted	Predicted	Predicted	Predicted	Predicted	Predicted	Predicted	Predicted	Predicted	Predicted	Predicted	Predicted	Predicted	0.928198	-2.53726	Predicted	Predicted	3.49303	2.71048	5.36587	0.371808	-8.51313	-4.6548	-2.65716	0.554808	-7.33741	-0.68212	-2.57185	-9.82798
402	mitoxantrone	temozolomide	-1.98101	1.97463	1.23102	2.16796	Predicted	7.08071	3.16489	Predicted	6.20462	-5.90286	Predicted	4.4811	6.65128	Predicted	Predicted	Predicted	Predicted	Predicted	Predicted	Predicted	Predicted	Predicted	Predicted	Predicted	Predicted	Predicted	Predicted	Predicted	Predicted	Predicted	Predicted	4.70849	Predicted	Predicted	Predicted	0.644469	5.17569	1.49115	1.18332	-7.68099	-1.68775	-2.80997	6.52386	6.77914	-5.74089	5.63776	9.23064
403	mitoxantrone	busulfan	2.43139	-0.146345	2.35956	-1.19819	Predicted	-1.06703	0.866311	Predicted	-6.47658	-3.34364	Predicted	-2.05566	-3.48487	Predicted	Predicted	Predicted	Predicted	Predicted	Predicted	Predicted	Predicted	Predicted	Predicted	Predicted	Predicted	Predicted	Predicted	Predicted	Predicted	Predicted	Predicted	2.66006	3.28762	Predicted	Predicted	-0.828261	-0.00332362	-4.87342	-6.30972	-9.15824	-0.224626	6.03416	3.25393	-6.40603	1.06388	-2.45651	-7.09346
404	mitoxantrone	sunitinib	6.50061	1.0625	-3.18261	-0.996122	Predicted	7.5112	0.0221434	Predicted	2.9452	4.32437	Predicted	1.90908	-5.01094	Predicted	Predicted	Predicted	Predicted	Predicted	Predicted	Predicted	Predicted	Predicted	Predicted	Predicted	Predicted	Predicted	Predicted	Predicted	Predicted	Predicted	Predicted	7.96989	6.83961	Predicted	Predicted	2.09088	0.755263	5.21089	0.465082	-6.24822	2.85112	-0.541878	11.133	-10.641	5.71292	4.84131	4.32594
405	mitoxantrone	raloxifene	6.34956	5.11872	5.9635	3.53646	Predicted	5.33386	5.08412	Predicted	-3.02322	0.948339	Predicted	7.06081	-5.549	Predicted	Predicted	Predicted	Predicted	Predicted	Predicted	Predicted	Predicted	Predicted	Predicted	Predicted	Predicted	Predicted	Predicted	Predicted	Predicted	Predicted	Predicted	11.5178	5.99309	Predicted	Predicted	4.8056	3.57022	8.92246	4.52562	-0.669581	0.55041	-1.41707	0.309786	3.95282	7.56427	-0.0691747	-0.0438427
406	mitoxantrone	celecoxib	5.6305	3.31236	2.08073	2.52414	Predicted	5.06203	-2.98179	Predicted	1.08578	2.22396	Predicted	1.29766	-7.33284	Predicted	Predicted	Predicted	Predicted	Predicted	Predicted	Predicted	Predicted	Predicted	Predicted	Predicted	Predicted	Predicted	Predicted	Predicted	Predicted	Predicted	Predicted	5.6224	4.28837	Predicted	Predicted	5.23952	9.10597	1.97819	5.41314	-6.70595	6.62079	4.52607	10.4193	-7.3393	4.06974	3.36115	2.13519
407	mitoxantrone	lenalidomide	5.71903	-1.61042	-0.545953	0.160878	Predicted	0.790926	8.42904	Predicted	-0.618362	1.69604	Predicted	1.00229	-7.40064	Predicted	Predicted	Predicted	Predicted	Predicted	Predicted	Predicted	Predicted	Predicted	Predicted	Predicted	Predicted	Predicted	Predicted	Predicted	Predicted	Predicted	Predicted	8.52496	-2.34752	Predicted	Predicted	0.124367	-0.547447	8.97326	-3.21651	-7.96335	-0.920921	-3.17098	-2.15688	3.04766	-1.33266	0.797623	1.4476
408	mitoxantrone	imatinib	11.3148	16.211	5.38877	11.045	Predicted	12.4722	0.107969	Predicted	12.4531	2.45866	Predicted	4.24908	8.69197	Predicted	Predicted	Predicted	Predicted	Predicted	Predicted	Predicted	Predicted	Predicted	Predicted	Predicted	Predicted	Predicted	Predicted	Predicted	Predicted	Predicted	Predicted	6.06178	7.72219	Predicted	Predicted	4.74125	6.38796	10.888	13.4685	0.414716	14.4864	12.5442	16.7093	6.13538	14.1003	10.7267	7.25415
409	mitoxantrone	dacarbazine	6.5106	0.846327	-0.478511	7.72157	Predicted	1.39495	6.16772	Predicted	-0.392929	3.05667	Predicted	-0.0988358	-6.37466	Predicted	Predicted	Predicted	Predicted	Predicted	Predicted	Predicted	Predicted	Predicted	Predicted	Predicted	Predicted	Predicted	Predicted	Predicted	Predicted	Predicted	Predicted	8.13341	2.98762	Predicted	Predicted	2.55736	-0.652094	3.65302	-4.52179	-11.447	-2.76458	-1.88828	-1.71	-8.38873	-5.93162	2.29411	3.63607
410	mitoxantrone	methotrexate	-0.36751	-5.52548	-3.44843	-0.863412	Predicted	-4.92183	-3.00885	Predicted	-1.11566	4.37894	Predicted	-2.74882	-7.79989	Predicted	Predicted	Predicted	Predicted	Predicted	Predicted	Predicted	Predicted	Predicted	Predicted	Predicted	Predicted	Predicted	Predicted	Predicted	Predicted	Predicted	Predicted	-4.85827	-1.59293	Predicted	Predicted	0.0715087	-3.2115	-2.80334	-6.4571	-7.71695	-4.00688	-5.13184	-2.81898	-5.63825	-3.68748	-4.55977	-5.70537
411	mitoxantrone	bortezomib	1.4525	-0.919558	-0.932499	-0.942095	Predicted	-1.60162	-1.54044	Predicted	1.33921	-11.2257	Predicted	-3.87065	-10.4571	Predicted	Predicted	Predicted	Predicted	Predicted	Predicted	Predicted	Predicted	Predicted	Predicted	Predicted	Predicted	Predicted	Predicted	Predicted	Predicted	Predicted	Predicted	4.78382	-4.8946	Predicted	Predicted	-0.441537	-2.0565	0.299428	-1.60921	-9.1489	-7.71469	-4.09977	1.8946	3.88017	-8.542	2.33996	-4.57992
412	mitoxantrone	anastrozole	1.32271	-5.3888	-1.90566	-3.74522	Predicted	0.978989	-3.66743	Predicted	-1.47111	0.985204	Predicted	-2.28183	-2.07254	Predicted	Predicted	Predicted	Predicted	Predicted	Predicted	Predicted	Predicted	Predicted	Predicted	Predicted	Predicted	Predicted	Predicted	Predicted	Predicted	Predicted	Predicted	1.06042	3.91987	Predicted	Predicted	-0.108517	1.8318	-3.52167	3.80332	-9.02101	0.016061	-0.809308	0.0994117	-7.8678	-1.07023	-1.98365	-3.4647
413	mitoxantrone	mitotane	5.95327	9.13259	8.84694	6.92867	Predicted	5.50484	6.76355	Predicted	9.10529	3.7729	Predicted	3.46243	8.50837	Predicted	Predicted	Predicted	Predicted	Predicted	Predicted	Predicted	Predicted	Predicted	Predicted	Predicted	Predicted	Predicted	Predicted	Predicted	Predicted	Predicted	Predicted	8.70618	5.56189	Predicted	Predicted	5.46929	-1.4158	9.79444	9.64929	-8.20037	3.4664	4.47317	12.7952	-3.90204	10.9396	2.18612	-1.88177
414	mitoxantrone	dexrazoxane	4.06622	1.2407	-0.30556	2.84629	Predicted	2.95096	2.82792	Predicted	-10.3572	-5.69906	Predicted	6.36152	-7.64686	Predicted	Predicted	Predicted	Predicted	Predicted	Predicted	Predicted	Predicted	Predicted	Predicted	Predicted	Predicted	Predicted	Predicted	Predicted	Predicted	Predicted	Predicted	8.40322	-1.55585	Predicted	Predicted	0.226196	-2.70035	8.2519	-5.46535	-9.63095	-3.21358	-1.8382	-1.27421	-6.07403	-2.60184	-5.16735	0.392982
415	mitoxantrone	methoxsalen	2.93765	6.52131	16.4352	6.35984	Predicted	9.10601	4.53347	Predicted	9.23879	1.41507	Predicted	-1.29031	6.07252	Predicted	Predicted	Predicted	Predicted	Predicted	Predicted	Predicted	Predicted	Predicted	Predicted	Predicted	Predicted	Predicted	Predicted	Predicted	Predicted	Predicted	Predicted	5.22285	4.88278	Predicted	Predicted	1.11024	0.820742	4.78966	6.10821	-4.45066	0.130872	3.23075	5.49722	3.90826	3.53941	6.22989	-3.10275
416	mitoxantrone	amifostine	2.5724	2.79899	2.9078	3.37404	Predicted	2.36432	4.79503	Predicted	2.69676	5.70432	Predicted	7.56282	9.18697	Predicted	Predicted	Predicted	Predicted	Predicted	Predicted	Predicted	Predicted	Predicted	Predicted	Predicted	Predicted	Predicted	Predicted	Predicted	Predicted	Predicted	Predicted	4.83085	11.808	Predicted	Predicted	1.9196	2.73926	3.77203	-0.531761	-2.16788	6.33996	2.6202	1.67165	-2.89202	1.64522	2.78924	3.52167
417	mitoxantrone	gefitinib	9.9316	15.7277	12.2696	5.87943	Predicted	2.28608	8.90674	Predicted	6.74775	8.783	Predicted	14.3266	6.01065	Predicted	Predicted	Predicted	Predicted	Predicted	Predicted	Predicted	Predicted	Predicted	Predicted	Predicted	Predicted	Predicted	Predicted	Predicted	Predicted	Predicted	Predicted	21.0499	12.003	Predicted	Predicted	8.42337	3.1972	11.0767	-0.0977078	7.18994	14.3125	1.36647	12.2897	11.7442	11.6326	9.33326	14.2365
418	mitoxantrone	altretamine	8.1463	0.82671	6.09181	9.55137	Predicted	7.76181	11.4907	Predicted	1.86821	4.82399	Predicted	7.00735	5.55459	Predicted	Predicted	Predicted	Predicted	Predicted	Predicted	Predicted	Predicted	Predicted	Predicted	Predicted	Predicted	Predicted	Predicted	Predicted	Predicted	Predicted	Predicted	21.218	7.33392	Predicted	Predicted	2.1492	1.24164	6.01265	-2.73496	-7.50486	4.00194	-5.00872	6.15266	-1.8235	-0.310931	4.69574	7.65166
419	mitoxantrone	teniposide	-1.90337	1.87571	-1.56611	0.490044	Predicted	-5.23385	2.25974	Predicted	-9.8761	-7.93041	Predicted	0.721231	-7.81521	Predicted	Predicted	Predicted	Predicted	Predicted	Predicted	Predicted	Predicted	Predicted	Predicted	Predicted	Predicted	Predicted	Predicted	Predicted	Predicted	Predicted	Predicted	4.24455	-5.76333	Predicted	Predicted	1.38015	-6.63056	4.53996	-5.87874	-10.4199	-1.34586	-4.47698	-4.46254	3.41947	-14.0531	-4.49517	1.48408
420	mitoxantrone	chlorambucil	1.29099	1.12035	-5.74283	-0.885537	Predicted	-7.59149	0.370485	Predicted	-14.65	-5.49876	Predicted	-3.63859	-3.90002	Predicted	Predicted	Predicted	Predicted	Predicted	Predicted	Predicted	Predicted	Predicted	Predicted	Predicted	Predicted	Predicted	Predicted	Predicted	Predicted	Predicted	Predicted	4.67076	-3.26814	Predicted	Predicted	0.0400283	-6.17026	3.00033	-7.34554	-11.4172	-5.17518	-9.48313	5.39692	-7.01551	-9.60277	-3.17797	-0.595589
421	mitoxantrone	exemestane	6.71784	5.06153	3.68852	0.996538	Predicted	-0.10357	5.76763	Predicted	-3.05034	3.86066	Predicted	4.14762	-1.4284	Predicted	Predicted	Predicted	Predicted	Predicted	Predicted	Predicted	Predicted	Predicted	Predicted	Predicted	Predicted	Predicted	Predicted	Predicted	Predicted	Predicted	Predicted	10.7919	2.63945	Predicted	Predicted	3.24646	2.61374	8.76066	-0.449995	-0.269433	5.44928	1.59685	4.8418	10.9579	-0.953388	0.85293	4.66887
422	mitoxantrone	vemurafenib	Predicted	Predicted	Predicted	Predicted	Predicted	Predicted	Predicted	Predicted	Predicted	Predicted	Predicted	Predicted	Predicted	Predicted	Predicted	Predicted	Predicted	Predicted	Predicted	Predicted	Predicted	Predicted	Predicted	Predicted	Predicted	Predicted	Predicted	Predicted	Predicted	Predicted	Predicted	Predicted	Predicted	Predicted	Predicted	Predicted	Predicted	Predicted	Predicted	Predicted	Predicted	Predicted	Predicted	Predicted	Predicted	Predicted	Predicted
423	mitoxantrone	abiraterone	7.35132	13.2231	7.26713	17.932	Predicted	10.158	7.39055	Predicted	7.59814	6.33035	Predicted	8.21664	11.2703	Predicted	Predicted	Predicted	Predicted	Predicted	Predicted	Predicted	Predicted	Predicted	Predicted	Predicted	Predicted	Predicted	Predicted	Predicted	Predicted	Predicted	Predicted	11.9139	4.34907	Predicted	Predicted	12.17	10.8001	9.41692	12.1028	10.8569	6.76607	9.48762	13.108	16.3884	12.7257	7.07178	9.83818
424	mitoxantrone	ruxolitinib	4.12715	12.4357	4.44098	15.5173	Predicted	7.16187	10.3139	Predicted	6.61723	2.7653	Predicted	10.009	14.2919	Predicted	Predicted	Predicted	Predicted	Predicted	Predicted	Predicted	Predicted	Predicted	Predicted	Predicted	Predicted	Predicted	Predicted	Predicted	Predicted	Predicted	Predicted	12.5516	4.84543	Predicted	2.82693	11.46	6.01474	6.48593	6.06861	0.00356762	-3.15258	-3.74041	6.74835	12.4954	5.87173	-0.684656	8.07059
425	mitoxantrone	axitinib	5.92635	10.8744	7.03347	16.2163	Predicted	8.71556	7.28653	Predicted	6.74923	8.51524	Predicted	12.6256	9.49149	Predicted	Predicted	Predicted	Predicted	Predicted	Predicted	Predicted	Predicted	Predicted	Predicted	Predicted	Predicted	Predicted	Predicted	Predicted	Predicted	Predicted	Predicted	8.44368	6.62286	Predicted	Predicted	8.6812	2.05061	5.06165	7.17858	-2.15926	-0.845662	-0.30094	8.94846	12.716	8.79846	3.12132	3.23015
426	mitoxantrone	crizotinib	Predicted	Predicted	Predicted	Predicted	Predicted	Predicted	Predicted	Predicted	Predicted	Predicted	Predicted	Predicted	Predicted	Predicted	Predicted	Predicted	Predicted	Predicted	Predicted	Predicted	Predicted	Predicted	Predicted	Predicted	Predicted	Predicted	Predicted	Predicted	Predicted	Predicted	Predicted	Predicted	Predicted	Predicted	Predicted	Predicted	Predicted	Predicted	Predicted	Predicted	Predicted	Predicted	Predicted	Predicted	Predicted	Predicted	Predicted
427	mitoxantrone	decitabine	Predicted	Predicted	Predicted	Predicted	Predicted	Predicted	Predicted	Predicted	Predicted	Predicted	Predicted	Predicted	Predicted	Predicted	Predicted	Predicted	Predicted	Predicted	Predicted	Predicted	Predicted	Predicted	Predicted	Predicted	Predicted	Predicted	Predicted	Predicted	Predicted	Predicted	Predicted	Predicted	Predicted	Predicted	Predicted	Predicted	Predicted	Predicted	Predicted	Predicted	Predicted	Predicted	Predicted	Predicted	Predicted	Predicted	Predicted
428	mitoxantrone	dovitinib	Predicted	Predicted	Predicted	Predicted	Predicted	Predicted	Predicted	Predicted	Predicted	Predicted	Predicted	Predicted	Predicted	Predicted	Predicted	Predicted	Predicted	Predicted	Predicted	Predicted	Predicted	Predicted	Predicted	Predicted	Predicted	Predicted	Predicted	Predicted	Predicted	Predicted	Predicted	Predicted	Predicted	Predicted	Predicted	Predicted	Predicted	Predicted	Predicted	Predicted	Predicted	Predicted	Predicted	Predicted	Predicted	Predicted	Predicted
429	mitoxantrone	embelin	Predicted	Predicted	Predicted	Predicted	Predicted	Predicted	Predicted	Predicted	Predicted	Predicted	Predicted	Predicted	Predicted	Predicted	Predicted	Predicted	Predicted	Predicted	Predicted	Predicted	Predicted	Predicted	Predicted	Predicted	Predicted	Predicted	Predicted	Predicted	Predicted	Predicted	Predicted	Predicted	Predicted	Predicted	Predicted	Predicted	Predicted	Predicted	Predicted	Predicted	Predicted	Predicted	Predicted	Predicted	Predicted	Predicted	Predicted
430	mitoxantrone	enmd-2076	Predicted	Predicted	Predicted	Predicted	Predicted	Predicted	Predicted	Predicted	Predicted	Predicted	Predicted	Predicted	Predicted	Predicted	Predicted	Predicted	Predicted	Predicted	Predicted	Predicted	Predicted	Predicted	Predicted	Predicted	Predicted	Predicted	Predicted	Predicted	Predicted	Predicted	Predicted	Predicted	Predicted	Predicted	Predicted	Predicted	Predicted	Predicted	Predicted	Predicted	Predicted	Predicted	Predicted	Predicted	Predicted	Predicted	Predicted
431	mitoxantrone	etoposide	Predicted	Predicted	Predicted	Predicted	Predicted	Predicted	Predicted	Predicted	Predicted	Predicted	Predicted	Predicted	Predicted	Predicted	Predicted	Predicted	Predicted	Predicted	Predicted	Predicted	Predicted	Predicted	Predicted	Predicted	Predicted	Predicted	Predicted	Predicted	Predicted	Predicted	Predicted	Predicted	Predicted	Predicted	Predicted	Predicted	Predicted	Predicted	Predicted	Predicted	Predicted	Predicted	Predicted	Predicted	Predicted	Predicted	Predicted
432	mitoxantrone	gemcitabine	Predicted	Predicted	Predicted	Predicted	Predicted	Predicted	Predicted	Predicted	Predicted	Predicted	Predicted	Predicted	Predicted	Predicted	Predicted	Predicted	Predicted	Predicted	Predicted	Predicted	Predicted	Predicted	Predicted	Predicted	Predicted	Predicted	Predicted	Predicted	Predicted	Predicted	Predicted	Predicted	Predicted	Predicted	Predicted	Predicted	Predicted	Predicted	Predicted	Predicted	Predicted	Predicted	Predicted	Predicted	Predicted	Predicted	Predicted
433	mitoxantrone	indole-3-carbinol	Predicted	Predicted	Predicted	Predicted	Predicted	Predicted	Predicted	Predicted	Predicted	Predicted	Predicted	Predicted	Predicted	Predicted	Predicted	Predicted	Predicted	Predicted	Predicted	Predicted	Predicted	Predicted	Predicted	Predicted	Predicted	Predicted	Predicted	Predicted	Predicted	Predicted	Predicted	Predicted	Predicted	Predicted	Predicted	Predicted	Predicted	Predicted	Predicted	Predicted	Predicted	Predicted	Predicted	Predicted	Predicted	Predicted	Predicted
434	mitoxantrone	ku-0063794	Predicted	Predicted	Predicted	Predicted	Predicted	Predicted	Predicted	Predicted	Predicted	Predicted	Predicted	Predicted	Predicted	Predicted	Predicted	Predicted	Predicted	Predicted	Predicted	Predicted	Predicted	Predicted	Predicted	Predicted	Predicted	Predicted	Predicted	Predicted	Predicted	Predicted	Predicted	Predicted	Predicted	Predicted	Predicted	Predicted	Predicted	Predicted	Predicted	Predicted	Predicted	Predicted	Predicted	Predicted	Predicted	Predicted	Predicted
435	mitoxantrone	pazopanib	Predicted	Predicted	Predicted	Predicted	Predicted	Predicted	Predicted	Predicted	Predicted	Predicted	Predicted	Predicted	Predicted	Predicted	Predicted	Predicted	Predicted	Predicted	Predicted	Predicted	Predicted	Predicted	Predicted	Predicted	Predicted	Predicted	Predicted	Predicted	Predicted	Predicted	Predicted	Predicted	Predicted	Predicted	Predicted	Predicted	Predicted	Predicted	Predicted	Predicted	Predicted	Predicted	Predicted	Predicted	Predicted	Predicted	Predicted
436	mitoxantrone	pf-562271	Predicted	Predicted	Predicted	Predicted	Predicted	Predicted	Predicted	Predicted	Predicted	Predicted	Predicted	Predicted	Predicted	Predicted	Predicted	Predicted	Predicted	Predicted	Predicted	Predicted	Predicted	Predicted	Predicted	Predicted	Predicted	Predicted	Predicted	Predicted	Predicted	Predicted	Predicted	Predicted	Predicted	Predicted	Predicted	Predicted	Predicted	Predicted	Predicted	Predicted	Predicted	Predicted	Predicted	Predicted	Predicted	Predicted	Predicted
437	mitoxantrone	pioglitazone	Predicted	Predicted	Predicted	Predicted	Predicted	Predicted	Predicted	Predicted	Predicted	Predicted	Predicted	Predicted	Predicted	Predicted	Predicted	Predicted	Predicted	Predicted	Predicted	Predicted	Predicted	Predicted	Predicted	Predicted	Predicted	Predicted	Predicted	Predicted	Predicted	Predicted	Predicted	Predicted	Predicted	Predicted	Predicted	Predicted	Predicted	Predicted	Predicted	Predicted	Predicted	Predicted	Predicted	Predicted	Predicted	Predicted	Predicted
438	mitoxantrone	plx-4720	Predicted	Predicted	Predicted	Predicted	Predicted	Predicted	Predicted	Predicted	Predicted	Predicted	Predicted	Predicted	Predicted	Predicted	Predicted	Predicted	Predicted	Predicted	Predicted	Predicted	Predicted	Predicted	Predicted	Predicted	Predicted	Predicted	Predicted	Predicted	Predicted	Predicted	Predicted	Predicted	Predicted	Predicted	Predicted	Predicted	Predicted	Predicted	Predicted	Predicted	Predicted	Predicted	Predicted	Predicted	Predicted	Predicted	Predicted
439	mitoxantrone	tipifarnib	Predicted	Predicted	Predicted	Predicted	Predicted	Predicted	Predicted	Predicted	Predicted	Predicted	Predicted	Predicted	Predicted	Predicted	Predicted	Predicted	Predicted	Predicted	Predicted	Predicted	Predicted	Predicted	Predicted	Predicted	Predicted	Predicted	Predicted	Predicted	Predicted	Predicted	Predicted	Predicted	Predicted	Predicted	Predicted	Predicted	Predicted	Predicted	Predicted	Predicted	Predicted	Predicted	Predicted	Predicted	Predicted	Predicted	Predicted
440	mitoxantrone	veliparib	Predicted	Predicted	Predicted	Predicted	Predicted	Predicted	Predicted	Predicted	Predicted	Predicted	Predicted	Predicted	Predicted	Predicted	Predicted	Predicted	Predicted	Predicted	Predicted	Predicted	Predicted	Predicted	Predicted	Predicted	Predicted	Predicted	Predicted	Predicted	Predicted	Predicted	Predicted	Predicted	Predicted	Predicted	Predicted	Predicted	Predicted	Predicted	Predicted	Predicted	Predicted	Predicted	Predicted	Predicted	Predicted	Predicted	Predicted
441	mitoxantrone	vincristine	Predicted	Predicted	Predicted	Predicted	Predicted	Predicted	Predicted	Predicted	Predicted	Predicted	Predicted	Predicted	Predicted	Predicted	Predicted	Predicted	Predicted	Predicted	Predicted	Predicted	Predicted	Predicted	Predicted	Predicted	Predicted	Predicted	Predicted	Predicted	Predicted	Predicted	Predicted	Predicted	Predicted	Predicted	Predicted	Predicted	Predicted	Predicted	Predicted	Predicted	Predicted	Predicted	Predicted	Predicted	Predicted	Predicted	Predicted
442	mitoxantrone	vx-702	Predicted	Predicted	Predicted	Predicted	Predicted	Predicted	Predicted	Predicted	Predicted	Predicted	Predicted	Predicted	Predicted	Predicted	Predicted	Predicted	Predicted	Predicted	Predicted	Predicted	Predicted	Predicted	Predicted	Predicted	Predicted	Predicted	Predicted	Predicted	Predicted	Predicted	Predicted	Predicted	Predicted	Predicted	Predicted	Predicted	Predicted	Predicted	Predicted	Predicted	Predicted	Predicted	Predicted	Predicted	Predicted	Predicted	Predicted
443	mitoxantrone	enzastaurin	Predicted	Predicted	Predicted	Predicted	Predicted	Predicted	Predicted	Predicted	Predicted	Predicted	Predicted	Predicted	Predicted	Predicted	Predicted	Predicted	Predicted	Predicted	Predicted	Predicted	Predicted	Predicted	Predicted	Predicted	Predicted	Predicted	Predicted	Predicted	Predicted	Predicted	Predicted	Predicted	Predicted	Predicted	Predicted	Predicted	Predicted	Predicted	Predicted	Predicted	Predicted	Predicted	Predicted	Predicted	Predicted	Predicted	Predicted
444	mitoxantrone	erlotinib	Predicted	Predicted	Predicted	Predicted	Predicted	Predicted	Predicted	Predicted	Predicted	Predicted	Predicted	Predicted	Predicted	Predicted	Predicted	Predicted	Predicted	Predicted	Predicted	Predicted	Predicted	Predicted	Predicted	Predicted	Predicted	Predicted	Predicted	Predicted	Predicted	Predicted	Predicted	Predicted	Predicted	Predicted	Predicted	Predicted	Predicted	Predicted	Predicted	Predicted	Predicted	Predicted	Predicted	Predicted	Predicted	Predicted	Predicted
445	mitoxantrone	bms-536924	Predicted	Predicted	Predicted	Predicted	Predicted	Predicted	Predicted	Predicted	Predicted	Predicted	Predicted	Predicted	Predicted	Predicted	Predicted	Predicted	Predicted	Predicted	Predicted	Predicted	Predicted	Predicted	Predicted	Predicted	Predicted	Predicted	Predicted	Predicted	Predicted	Predicted	Predicted	Predicted	Predicted	Predicted	Predicted	Predicted	Predicted	Predicted	Predicted	Predicted	Predicted	Predicted	Predicted	Predicted	Predicted	Predicted	Predicted
446	mitoxantrone	dorsomorphin	Predicted	Predicted	Predicted	Predicted	Predicted	Predicted	Predicted	Predicted	Predicted	Predicted	Predicted	Predicted	Predicted	Predicted	Predicted	Predicted	Predicted	Predicted	Predicted	Predicted	Predicted	Predicted	Predicted	Predicted	Predicted	Predicted	Predicted	Predicted	Predicted	Predicted	Predicted	Predicted	Predicted	Predicted	Predicted	Predicted	Predicted	Predicted	Predicted	Predicted	Predicted	Predicted	Predicted	Predicted	Predicted	Predicted	Predicted
447	mitoxantrone	palbociclib	Predicted	Predicted	Predicted	Predicted	Predicted	Predicted	Predicted	Predicted	Predicted	Predicted	Predicted	Predicted	Predicted	Predicted	Predicted	Predicted	Predicted	Predicted	Predicted	Predicted	Predicted	Predicted	Predicted	Predicted	Predicted	Predicted	Predicted	Predicted	Predicted	Predicted	Predicted	Predicted	Predicted	Predicted	Predicted	Predicted	Predicted	Predicted	Predicted	Predicted	Predicted	Predicted	Predicted	Predicted	Predicted	Predicted	Predicted
448	mitoxantrone	midostaurin	Predicted	Predicted	Predicted	Predicted	Predicted	Predicted	Predicted	Predicted	Predicted	Predicted	Predicted	Predicted	Predicted	Predicted	Predicted	Predicted	Predicted	Predicted	Predicted	Predicted	Predicted	Predicted	Predicted	Predicted	Predicted	Predicted	Predicted	Predicted	Predicted	Predicted	Predicted	Predicted	Predicted	Predicted	Predicted	Predicted	Predicted	Predicted	Predicted	Predicted	Predicted	Predicted	Predicted	Predicted	Predicted	Predicted	Predicted
449	mitoxantrone	bi-78d3	Predicted	Predicted	Predicted	Predicted	Predicted	Predicted	Predicted	Predicted	Predicted	Predicted	Predicted	Predicted	Predicted	Predicted	Predicted	Predicted	Predicted	Predicted	Predicted	Predicted	Predicted	Predicted	Predicted	Predicted	Predicted	Predicted	Predicted	Predicted	Predicted	Predicted	Predicted	Predicted	Predicted	Predicted	Predicted	Predicted	Predicted	Predicted	Predicted	Predicted	Predicted	Predicted	Predicted	Predicted	Predicted	Predicted	Predicted
450	mitoxantrone	nilutamide	Predicted	Predicted	Predicted	Predicted	Predicted	Predicted	Predicted	Predicted	Predicted	Predicted	Predicted	Predicted	Predicted	Predicted	Predicted	Predicted	Predicted	Predicted	Predicted	Predicted	Predicted	Predicted	Predicted	Predicted	Predicted	Predicted	Predicted	Predicted	Predicted	Predicted	Predicted	Predicted	Predicted	Predicted	Predicted	Predicted	Predicted	Predicted	Predicted	Predicted	Predicted	Predicted	Predicted	Predicted	Predicted	Predicted	Predicted
451	mitoxantrone	lestaurtinib	Predicted	Predicted	Predicted	Predicted	Predicted	Predicted	Predicted	Predicted	Predicted	Predicted	Predicted	Predicted	Predicted	Predicted	Predicted	Predicted	Predicted	Predicted	Predicted	Predicted	Predicted	Predicted	Predicted	Predicted	Predicted	Predicted	Predicted	Predicted	Predicted	Predicted	Predicted	Predicted	Predicted	Predicted	Predicted	Predicted	Predicted	Predicted	Predicted	Predicted	Predicted	Predicted	Predicted	Predicted	Predicted	Predicted	Predicted
452	mitoxantrone	lfm-a13	Predicted	Predicted	Predicted	Predicted	Predicted	Predicted	Predicted	Predicted	Predicted	Predicted	Predicted	Predicted	Predicted	Predicted	Predicted	Predicted	Predicted	Predicted	Predicted	Predicted	Predicted	Predicted	Predicted	Predicted	Predicted	Predicted	Predicted	Predicted	Predicted	Predicted	Predicted	Predicted	Predicted	Predicted	Predicted	Predicted	Predicted	Predicted	Predicted	Predicted	Predicted	Predicted	Predicted	Predicted	Predicted	Predicted	Predicted
453	mitoxantrone	sns-314	Predicted	Predicted	Predicted	Predicted	Predicted	Predicted	Predicted	Predicted	Predicted	Predicted	Predicted	Predicted	Predicted	Predicted	Predicted	Predicted	Predicted	Predicted	Predicted	Predicted	Predicted	Predicted	Predicted	Predicted	Predicted	Predicted	Predicted	Predicted	Predicted	Predicted	Predicted	Predicted	Predicted	Predicted	Predicted	Predicted	Predicted	Predicted	Predicted	Predicted	Predicted	Predicted	Predicted	Predicted	Predicted	Predicted	Predicted
454	mitoxantrone	vatalanib	Predicted	Predicted	Predicted	Predicted	Predicted	Predicted	Predicted	Predicted	Predicted	Predicted	Predicted	Predicted	Predicted	Predicted	Predicted	Predicted	Predicted	Predicted	Predicted	Predicted	Predicted	Predicted	Predicted	Predicted	Predicted	Predicted	Predicted	Predicted	Predicted	Predicted	Predicted	Predicted	Predicted	Predicted	Predicted	Predicted	Predicted	Predicted	Predicted	Predicted	Predicted	Predicted	Predicted	Predicted	Predicted	Predicted	Predicted
455	dasatinib	paclitaxel	-2.67936	-0.242068	-2.24595	-1.67302	Predicted	-0.731397	-1.95487	Predicted	-7.24983	-4.74766	Predicted	-0.834302	Predicted	Predicted	Predicted	Predicted	Predicted	Predicted	Predicted	Predicted	Predicted	Predicted	Predicted	Predicted	Predicted	Predicted	Predicted	Predicted	Predicted	Predicted	Predicted	12.0781	1.91841	Predicted	Predicted	-3.7879	0.302985	-3.52414	-11.5145	-2.57882	Predicted	-1.14158	Predicted	14.5929	Predicted	-1.80989	-2.88918
456	dasatinib	fulvestrant	6.70732	0.7754	5.77382	-1.10039	Predicted	1.66804	-0.727904	Predicted	-1.82107	1.96891	Predicted	-1.51913	1.40684	Predicted	Predicted	Predicted	Predicted	Predicted	Predicted	Predicted	Predicted	Predicted	Predicted	Predicted	Predicted	Predicted	Predicted	Predicted	Predicted	Predicted	Predicted	11.1196	8.96173	Predicted	Predicted	-0.239659	0.389603	-4.82717	-8.95727	-0.485498	-3.71322	-3.46383	5.51886	0.206071	-2.62335	-2.08836	-0.109173
457	dasatinib	docetaxel	1.45027	-1.80153	4.06518	-2.36862	Predicted	-0.828467	-4.80207	Predicted	-1.71093	-4.10935	Predicted	-0.275192	1.69993	Predicted	Predicted	Predicted	Predicted	Predicted	Predicted	Predicted	Predicted	Predicted	Predicted	Predicted	Predicted	Predicted	Predicted	Predicted	Predicted	Predicted	Predicted	4.7733	0.0648073	Predicted	Predicted	0.412687	-1.34768	-1.2792	-0.163887	-2.298	-3.96409	1.12638	-0.74955	1.81754	-0.832032	-3.45175	-1.92509
458	dasatinib	nilotinib	4.02864	0.951352	2.45407	1.06457	Predicted	3.28008	2.61012	Predicted	0.0103038	7.92782	Predicted	5.20221	6.05505	Predicted	Predicted	Predicted	Predicted	Predicted	Predicted	Predicted	Predicted	Predicted	Predicted	Predicted	Predicted	Predicted	Predicted	Predicted	Predicted	Predicted	Predicted	3.93591	1.70277	Predicted	Predicted	6.07382	5.00885	4.43193	8.24618	3.8773	1.73818	7.20468	0.575643	-1.28614	-0.0304369	-0.0652238	4.28305
459	dasatinib	cyclophosphamide	-0.690386	-0.205483	-2.84648	-1.09874	Predicted	2.90484	-2.65155	Predicted	-1.31928	-4.92161	Predicted	-1.88967	Predicted	Predicted	Predicted	Predicted	Predicted	Predicted	Predicted	Predicted	Predicted	Predicted	Predicted	Predicted	Predicted	Predicted	Predicted	Predicted	Predicted	Predicted	Predicted	1.17247	1.93284	Predicted	Predicted	-3.51503	-2.64524	-5.02958	-4.28396	-1.6678	Predicted	-1.64218	Predicted	1.33449	Predicted	-0.0261985	0.958453
460	dasatinib	thiotepa	0.121357	-7.03283	-4.41625	-2.49248	Predicted	0.672012	-1.20837	Predicted	-1.61645	-4.98398	Predicted	-6.91834	-2.36656	Predicted	Predicted	Predicted	Predicted	Predicted	Predicted	Predicted	Predicted	Predicted	Predicted	Predicted	Predicted	Predicted	Predicted	Predicted	Predicted	Predicted	Predicted	8.39331	-5.33711	Predicted	Predicted	-0.825226	-0.674714	-1.13854	-7.86406	-3.66715	-6.02412	-2.73722	-2.97247	0.188117	-3.80583	-4.72712	-2.37333
461	dasatinib	letrozole	2.22257	-1.90947	-4.843	-0.706129	Predicted	3.16095	0.649874	Predicted	0.251396	0.555853	Predicted	-1.2444	5.03961	Predicted	Predicted	Predicted	Predicted	Predicted	Predicted	Predicted	Predicted	Predicted	Predicted	Predicted	Predicted	Predicted	Predicted	Predicted	Predicted	Predicted	Predicted	7.55548	-0.41245	Predicted	Predicted	4.06847	0.411687	-1.02517	-1.3296	1.79567	5.30625	3.0941	-0.779044	1.99418	-0.360945	-0.0401162	-0.364201
462	dasatinib	ifosfamide	-1.83	-2.94009	3.65293	-3.28905	Predicted	Predicted	-1.55435	Predicted	0.396031	-5.77236	Predicted	-3.48085	0.346761	Predicted	Predicted	Predicted	Predicted	Predicted	Predicted	Predicted	Predicted	Predicted	Predicted	Predicted	Predicted	Predicted	Predicted	Predicted	Predicted	Predicted	Predicted	10.8502	-3.20027	Predicted	Predicted	-4.23628	-2.07804	-2.67854	-5.89577	-3.11423	-4.13347	5.24418	-0.832063	-0.794165	-3.87342	-2.90042	-2.87238
463	dasatinib	temozolomide	3.08631	-2.49066	-5.85592	1.58453	9.10396	2.26396	-2.11638	Predicted	5.38044	-4.05463	Predicted	-1.22921	Predicted	Predicted	Predicted	Predicted	Predicted	Predicted	Predicted	Predicted	Predicted	Predicted	Predicted	Predicted	Predicted	Predicted	Predicted	Predicted	Predicted	Predicted	Predicted	6.15926	-0.0763844	Predicted	Predicted	-0.924756	1.5782	-0.138783	7.26791	-1.91041	Predicted	1.67958	Predicted	4.28602	Predicted	-0.533732	-4.04661
464	dasatinib	busulfan	-0.0626062	-0.601921	-4.08225	-5.02595	Predicted	-1.55063	-3.13186	Predicted	-1.38972	-3.90108	Predicted	-5.04705	-6.55717	Predicted	Predicted	Predicted	Predicted	Predicted	Predicted	Predicted	Predicted	Predicted	Predicted	Predicted	Predicted	Predicted	Predicted	Predicted	Predicted	Predicted	Predicted	-8.15442	-5.3774	Predicted	Predicted	-5.09011	-2.67468	-12.3378	-2.79135	-5.09323	5.36147	-0.484082	-5.8573	2.93947	-5.87009	-5.33666	-3.95489
465	dasatinib	sunitinib	-0.418024	1.52639	-0.0263538	1.32346	Predicted	0.697363	-1.04712	Predicted	-0.803685	-4.00213	Predicted	-4.56976	Predicted	Predicted	Predicted	Predicted	Predicted	Predicted	Predicted	Predicted	Predicted	Predicted	Predicted	Predicted	Predicted	Predicted	Predicted	Predicted	Predicted	Predicted	Predicted	15.3116	-3.40035	Predicted	Predicted	-3.09585	0.721213	-4.29787	2.55743	-0.987282	Predicted	-1.99346	Predicted	0.803503	Predicted	-1.70543	0.284048
466	dasatinib	raloxifene	-0.256423	-0.969156	-4.91867	-3.44608	Predicted	-4.09347	0.206927	Predicted	0.370156	0.51066	Predicted	0.76279	-3.911	Predicted	Predicted	Predicted	Predicted	Predicted	Predicted	Predicted	Predicted	Predicted	Predicted	Predicted	Predicted	Predicted	Predicted	Predicted	Predicted	Predicted	Predicted	2.45035	7.61051	Predicted	Predicted	-3.9291	-3.22716	2.58928	2.99335	-8.14253	0.457755	-0.268299	-0.49491	4.36802	-0.807603	2.26306	-0.120165
467	dasatinib	celecoxib	4.51167	-0.233678	3.35888	1.5139	Predicted	2.49444	1.71724	Predicted	-0.528303	0.500102	Predicted	1.31011	1.57579	Predicted	Predicted	Predicted	Predicted	Predicted	Predicted	Predicted	Predicted	Predicted	Predicted	Predicted	Predicted	Predicted	Predicted	Predicted	Predicted	Predicted	Predicted	27.209	8.08706	Predicted	Predicted	1.25412	1.20189	8.35934	3.11547	1.94807	6.13927	1.41682	-2.20271	2.82669	0.427146	4.14318	0.652366
468	dasatinib	lenalidomide	-2.50581	-5.00987	-3.97671	-3.07881	Predicted	-5.82272	0.801071	Predicted	2.99497	-3.14486	Predicted	2.61268	-2.79765	Predicted	Predicted	Predicted	Predicted	Predicted	Predicted	Predicted	Predicted	Predicted	Predicted	Predicted	Predicted	Predicted	Predicted	Predicted	Predicted	Predicted	Predicted	-1.45937	-0.0466475	Predicted	Predicted	-1.44857	-2.09149	1.49124	-2.33674	-6.96971	-4.75393	-4.62469	-3.2178	-1.71856	-2.13307	-10.9501	-2.42753
469	dasatinib	imatinib	2.98397	-0.137381	2.53861	8.75301	Predicted	3.49565	8.31674	Predicted	0.20893	0.433895	Predicted	1.04942	3.07465	Predicted	Predicted	Predicted	Predicted	Predicted	Predicted	Predicted	Predicted	Predicted	Predicted	Predicted	Predicted	Predicted	Predicted	Predicted	Predicted	Predicted	Predicted	9.08572	1.96989	Predicted	Predicted	4.13625	3.12159	9.81549	8.37916	2.64808	4.36584	4.95409	3.30408	2.58786	1.95358	0.597714	2.08427
470	dasatinib	dacarbazine	1.38849	-6.44709	-2.27559	-2.59491	Predicted	-4.14891	-2.28831	Predicted	2.11745	-7.97738	Predicted	4.07711	-2.02483	Predicted	Predicted	Predicted	Predicted	Predicted	Predicted	Predicted	Predicted	Predicted	Predicted	Predicted	Predicted	Predicted	Predicted	Predicted	Predicted	Predicted	Predicted	2.55057	1.37291	Predicted	Predicted	0.589355	-3.12454	-4.10902	-2.98841	-5.58214	-4.90425	-3.38698	-5.59948	-0.886614	0.47632	-8.9424	-0.906675
471	dasatinib	methotrexate	6.99123	0.296756	-2.39281	-10.5513	Predicted	-5.66237	-2.85166	Predicted	-8.15306	-2.65097	Predicted	-11.9713	Predicted	Predicted	Predicted	Predicted	Predicted	Predicted	Predicted	Predicted	Predicted	Predicted	Predicted	Predicted	Predicted	Predicted	Predicted	Predicted	Predicted	Predicted	Predicted	-2.75839	2.34517	Predicted	Predicted	-3.05543	-9.30238	-3.8981	-9.37258	-0.644616	Predicted	2.89949	Predicted	1.15442	Predicted	-1.56751	-0.314461
472	dasatinib	bortezomib	0.757132	Predicted	0.736801	-1.29335	Predicted	2.82889	-2.33164	Predicted	-9.27495	-2.25325	Predicted	0.0911916	Predicted	Predicted	Predicted	Predicted	Predicted	Predicted	Predicted	Predicted	Predicted	Predicted	Predicted	Predicted	Predicted	Predicted	Predicted	Predicted	Predicted	Predicted	Predicted	4.0594	-1.53453	Predicted	Predicted	-0.286541	-3.20879	-3.13597	-1.23135	-2.56212	Predicted	1.0128	Predicted	-4.26952	Predicted	Predicted	-6.11258
473	dasatinib	anastrozole	-0.334657	3.06848	-3.75603	-4.4365	Predicted	-0.48914	-3.89824	Predicted	0.503285	-5.64967	Predicted	0.158169	-3.1985	Predicted	Predicted	Predicted	Predicted	Predicted	Predicted	Predicted	Predicted	Predicted	Predicted	Predicted	Predicted	Predicted	Predicted	Predicted	Predicted	Predicted	Predicted	Predicted	5.15526	Predicted	Predicted	5.03992	-6.04121	-7.98187	-4.41017	-1.61412	1.3819	9.01311	2.55591	1.30887	-1.12395	-2.26565	-1.63123
474	dasatinib	mitotane	-0.609137	1.59235	4.38722	-4.64457	Predicted	4.32078	-1.87736	Predicted	-1.17882	-5.37258	Predicted	0.793852	-3.25891	Predicted	Predicted	Predicted	Predicted	Predicted	Predicted	Predicted	Predicted	Predicted	Predicted	Predicted	Predicted	Predicted	Predicted	Predicted	Predicted	Predicted	Predicted	Predicted	8.54052	Predicted	Predicted	-1.87408	Predicted	-2.13567	-2.64774	-3.03635	-1.6895	-0.786378	-3.7173	5.32961	-0.988332	-2.3809	-2.21456
475	dasatinib	dexrazoxane	2.28468	-6.00123	-4.0234	0.531693	Predicted	-6.11723	-3.17743	Predicted	-0.400492	-4.81544	Predicted	0.544977	-2.1346	Predicted	Predicted	Predicted	Predicted	Predicted	Predicted	Predicted	Predicted	Predicted	Predicted	Predicted	Predicted	Predicted	Predicted	Predicted	Predicted	Predicted	Predicted	0.615023	-12.7572	Predicted	Predicted	-3.20921	-5.02674	-3.00723	-3.10974	-5.954	0.494098	-10.5196	-6.95344	-5.88176	-0.777846	1.99633	-3.75305
476	dasatinib	methoxsalen	-0.885749	8.80909	-0.496485	-1.30959	Predicted	-5.61365	-7.82681	Predicted	-1.46745	2.51731	Predicted	0.544537	-2.66735	Predicted	Predicted	Predicted	Predicted	Predicted	Predicted	Predicted	Predicted	Predicted	Predicted	Predicted	Predicted	Predicted	Predicted	Predicted	Predicted	Predicted	Predicted	0.193776	1.16886	Predicted	Predicted	-1.15632	-0.573621	-1.08172	-3.87188	-2.21035	-1.42796	1.45238	-4.45577	-3.24438	1.72253	-1.69419	0.857779
477	dasatinib	amifostine	-4.37863	1.08987	-1.33964	-5.06886	Predicted	0.299495	-2.12747	Predicted	2.12177	-8.01637	Predicted	-4.46956	-0.362391	Predicted	Predicted	Predicted	Predicted	Predicted	Predicted	Predicted	Predicted	Predicted	Predicted	Predicted	Predicted	Predicted	Predicted	Predicted	Predicted	Predicted	Predicted	0.260626	-3.9196	Predicted	Predicted	-5.02382	-4.15532	0.194084	-4.5574	-0.331931	4.59704	-2.31152	0.0706804	6.3232	-1.28452	-0.817405	-2.11838
478	dasatinib	gefitinib	3.59425	-4.80617	-3.25824	-0.037576	Predicted	-2.20975	2.58058	Predicted	-0.342005	2.28386	Predicted	2.15907	-4.32216	Predicted	Predicted	Predicted	Predicted	Predicted	Predicted	Predicted	Predicted	Predicted	Predicted	Predicted	Predicted	Predicted	Predicted	Predicted	Predicted	Predicted	Predicted	7.23955	-1.1601	Predicted	Predicted	-0.615194	-1.08797	2.00929	-3.02357	-2.87491	-1.31505	0.92152	4.12883	-7.97473	0.479149	1.53482	3.79162
479	dasatinib	altretamine	-1.04752	-4.19663	-1.6292	-2.36192	Predicted	-2.524	0.669827	Predicted	4.20226	1.71774	Predicted	4.76675	-0.975755	Predicted	Predicted	Predicted	Predicted	Predicted	Predicted	Predicted	Predicted	Predicted	Predicted	Predicted	Predicted	Predicted	Predicted	Predicted	Predicted	Predicted	Predicted	6.06016	2.04378	Predicted	Predicted	0.46744	-0.836527	8.87124	-0.0815712	-3.4636	-1.77916	-4.11739	-3.71782	-4.71841	-1.74399	-8.83003	-1.08793
480	dasatinib	teniposide	1.41119	0.471106	-1.20366	0.679338	Predicted	3.1458	-3.97297	Predicted	5.97756	0.247922	Predicted	5.05669	-6.74793	Predicted	Predicted	Predicted	Predicted	Predicted	Predicted	Predicted	Predicted	Predicted	Predicted	Predicted	Predicted	Predicted	Predicted	Predicted	Predicted	Predicted	Predicted	3.48282	1.64123	Predicted	Predicted	10.6754	-5.24309	3.39148	3.69457	-1.10026	0.434978	-3.01001	-6.96197	-4.1215	6.68904	1.85661	2.32996
481	dasatinib	chlorambucil	2.669	-3.10921	2.02148	0.893335	Predicted	-1.98877	-0.895033	Predicted	0.49819	-4.43108	Predicted	8.99218	-3.96161	Predicted	Predicted	Predicted	Predicted	Predicted	Predicted	Predicted	Predicted	Predicted	Predicted	Predicted	Predicted	Predicted	Predicted	Predicted	Predicted	Predicted	Predicted	6.10719	-3.85186	Predicted	Predicted	2.45847	-6.13122	-4.4223	-1.12872	-5.42112	-2.13398	-2.93526	-8.80077	-4.50668	1.28769	-5.25627	-4.4328
482	dasatinib	exemestane	0.894013	-2.40987	-2.24928	-1.08261	Predicted	-2.41678	-1.53983	Predicted	-1.69887	-6.34084	Predicted	3.16143	-4.59741	Predicted	Predicted	Predicted	Predicted	Predicted	Predicted	Predicted	Predicted	Predicted	Predicted	Predicted	Predicted	Predicted	Predicted	Predicted	Predicted	Predicted	Predicted	-1.09706	-0.667081	Predicted	Predicted	-1.89741	-2.11639	-4.04004	-3.51108	-8.2102	-2.70902	-1.85052	-5.5503	-2.33797	-1.27295	-6.10435	-2.34118
483	dasatinib	vemurafenib	1.39359	-0.817269	3.64593	-3.57475	Predicted	4.8004	-1.16258	Predicted	-0.0973767	13.9362	Predicted	-1.35263	-0.8581	Predicted	Predicted	Predicted	Predicted	Predicted	Predicted	Predicted	Predicted	Predicted	Predicted	Predicted	Predicted	Predicted	Predicted	Predicted	Predicted	Predicted	Predicted	17.0579	0.100318	Predicted	Predicted	-3.53142	-0.401357	10.2763	32.2551	-5.02217	-1.91718	-0.755307	7.68939	2.81017	11.7345	8.83519	-0.667706
484	dasatinib	abiraterone	1.7824	-3.04213	-0.924554	-4.43109	Predicted	6.22185	-1.71856	Predicted	-3.29223	16.0253	Predicted	2.25707	-3.37936	Predicted	Predicted	Predicted	Predicted	Predicted	Predicted	Predicted	Predicted	Predicted	Predicted	Predicted	Predicted	Predicted	Predicted	Predicted	Predicted	Predicted	Predicted	16.7439	-0.162693	Predicted	Predicted	-3.29705	3.56244	11.3825	34.0668	-0.395461	-3.831	-2.5019	5.9376	-4.46043	-2.54264	9.77729	-2.82917
485	dasatinib	ruxolitinib	0.447204	-1.84592	-2.6986	-2.89409	Predicted	5.42513	2.00337	Predicted	-0.686702	11.7096	Predicted	-0.799255	1.45703	Predicted	Predicted	Predicted	Predicted	Predicted	Predicted	Predicted	Predicted	Predicted	Predicted	Predicted	Predicted	Predicted	Predicted	Predicted	Predicted	Predicted	Predicted	18.4768	0.662092	Predicted	5.50756	0.0822841	-1.78549	13.6177	29.2118	-2.71777	-2.6333	1.08084	-1.93409	1.74418	-1.78455	6.19403	3.23836
486	dasatinib	axitinib	1.4842	-3.10827	-0.045562	-3.59539	Predicted	5.82958	-0.28455	Predicted	-2.40352	13.5338	Predicted	-0.889074	-1.87988	Predicted	Predicted	Predicted	Predicted	Predicted	Predicted	Predicted	Predicted	Predicted	Predicted	Predicted	Predicted	Predicted	Predicted	Predicted	Predicted	Predicted	Predicted	11.1507	-0.00500706	Predicted	Predicted	-1.72229	0.347442	6.23359	21.7743	-0.515971	-5.27329	0.771606	5.33011	-3.18813	-2.96798	7.70739	-3.25323
487	dasatinib	crizotinib	3.53845	-2.92633	-3.09615	-4.79577	Predicted	9.5084	3.30278	Predicted	-1.6342	11.113	Predicted	-2.05605	6.80933	Predicted	Predicted	Predicted	Predicted	Predicted	Predicted	Predicted	Predicted	Predicted	Predicted	Predicted	Predicted	Predicted	Predicted	Predicted	Predicted	Predicted	Predicted	10.1704	-1.06711	Predicted	Predicted	-3.15526	-1.33582	14.6195	25.5607	-0.566942	-5.70171	0.878334	1.59228	1.24771	-0.590454	4.52915	5.46498
488	dasatinib	decitabine	Predicted	Predicted	Predicted	Predicted	Predicted	Predicted	Predicted	Predicted	Predicted	Predicted	Predicted	Predicted	Predicted	Predicted	Predicted	Predicted	Predicted	Predicted	Predicted	Predicted	Predicted	Predicted	Predicted	Predicted	Predicted	Predicted	Predicted	Predicted	Predicted	Predicted	Predicted	Predicted	Predicted	Predicted	Predicted	Predicted	Predicted	Predicted	Predicted	Predicted	Predicted	Predicted	Predicted	Predicted	Predicted	Predicted	Predicted
489	dasatinib	dovitinib	Predicted	Predicted	Predicted	Predicted	Predicted	Predicted	Predicted	Predicted	Predicted	Predicted	Predicted	Predicted	Predicted	Predicted	Predicted	Predicted	Predicted	Predicted	Predicted	Predicted	Predicted	Predicted	Predicted	Predicted	Predicted	Predicted	Predicted	Predicted	Predicted	Predicted	Predicted	Predicted	Predicted	Predicted	Predicted	Predicted	Predicted	Predicted	Predicted	Predicted	Predicted	Predicted	Predicted	Predicted	Predicted	Predicted	Predicted
490	dasatinib	embelin	Predicted	Predicted	Predicted	Predicted	Predicted	Predicted	Predicted	Predicted	Predicted	Predicted	Predicted	Predicted	Predicted	Predicted	Predicted	Predicted	Predicted	Predicted	Predicted	Predicted	Predicted	Predicted	Predicted	Predicted	Predicted	Predicted	Predicted	Predicted	Predicted	Predicted	Predicted	Predicted	Predicted	Predicted	Predicted	Predicted	Predicted	Predicted	Predicted	Predicted	Predicted	Predicted	Predicted	Predicted	Predicted	Predicted	Predicted
491	dasatinib	enmd-2076	Predicted	Predicted	Predicted	Predicted	Predicted	Predicted	Predicted	Predicted	Predicted	Predicted	Predicted	Predicted	Predicted	Predicted	Predicted	Predicted	Predicted	Predicted	Predicted	Predicted	Predicted	Predicted	Predicted	Predicted	Predicted	Predicted	Predicted	Predicted	Predicted	Predicted	Predicted	Predicted	Predicted	Predicted	Predicted	Predicted	Predicted	Predicted	Predicted	Predicted	Predicted	Predicted	Predicted	Predicted	Predicted	Predicted	Predicted
492	dasatinib	etoposide	Predicted	Predicted	Predicted	Predicted	Predicted	Predicted	Predicted	Predicted	Predicted	Predicted	Predicted	Predicted	Predicted	Predicted	Predicted	Predicted	Predicted	Predicted	Predicted	Predicted	Predicted	Predicted	Predicted	Predicted	Predicted	Predicted	Predicted	Predicted	Predicted	Predicted	Predicted	Predicted	Predicted	Predicted	Predicted	Predicted	Predicted	Predicted	Predicted	Predicted	Predicted	Predicted	Predicted	Predicted	Predicted	Predicted	Predicted
493	dasatinib	gemcitabine	Predicted	Predicted	Predicted	Predicted	Predicted	Predicted	Predicted	Predicted	Predicted	Predicted	Predicted	Predicted	Predicted	Predicted	Predicted	Predicted	Predicted	Predicted	Predicted	Predicted	Predicted	Predicted	Predicted	Predicted	Predicted	Predicted	Predicted	Predicted	Predicted	Predicted	Predicted	Predicted	Predicted	Predicted	Predicted	Predicted	Predicted	Predicted	Predicted	Predicted	Predicted	Predicted	Predicted	Predicted	Predicted	Predicted	Predicted
494	dasatinib	indole-3-carbinol	Predicted	Predicted	Predicted	Predicted	Predicted	Predicted	Predicted	Predicted	Predicted	Predicted	Predicted	Predicted	Predicted	Predicted	Predicted	Predicted	Predicted	Predicted	Predicted	Predicted	Predicted	Predicted	Predicted	Predicted	Predicted	Predicted	Predicted	Predicted	Predicted	Predicted	Predicted	Predicted	Predicted	Predicted	Predicted	Predicted	Predicted	Predicted	Predicted	Predicted	Predicted	Predicted	Predicted	Predicted	Predicted	Predicted	Predicted
495	dasatinib	ku-0063794	Predicted	Predicted	Predicted	Predicted	Predicted	Predicted	Predicted	Predicted	Predicted	Predicted	Predicted	Predicted	Predicted	Predicted	Predicted	Predicted	Predicted	Predicted	Predicted	Predicted	Predicted	Predicted	Predicted	Predicted	Predicted	Predicted	Predicted	Predicted	Predicted	Predicted	Predicted	Predicted	Predicted	Predicted	Predicted	Predicted	Predicted	Predicted	Predicted	Predicted	Predicted	Predicted	Predicted	Predicted	Predicted	Predicted	Predicted
496	dasatinib	pazopanib	Predicted	Predicted	Predicted	Predicted	Predicted	Predicted	Predicted	Predicted	Predicted	Predicted	Predicted	Predicted	Predicted	Predicted	Predicted	Predicted	Predicted	Predicted	Predicted	Predicted	Predicted	Predicted	Predicted	Predicted	Predicted	Predicted	Predicted	Predicted	Predicted	Predicted	Predicted	Predicted	Predicted	Predicted	Predicted	Predicted	Predicted	Predicted	Predicted	Predicted	Predicted	Predicted	Predicted	Predicted	Predicted	Predicted	Predicted
497	dasatinib	pf-562271	Predicted	Predicted	Predicted	Predicted	Predicted	Predicted	Predicted	Predicted	Predicted	Predicted	Predicted	Predicted	Predicted	Predicted	Predicted	Predicted	Predicted	Predicted	Predicted	Predicted	Predicted	Predicted	Predicted	Predicted	Predicted	Predicted	Predicted	Predicted	Predicted	Predicted	Predicted	Predicted	Predicted	Predicted	Predicted	Predicted	Predicted	Predicted	Predicted	Predicted	Predicted	Predicted	Predicted	Predicted	Predicted	Predicted	Predicted
498	dasatinib	pioglitazone	Predicted	Predicted	Predicted	Predicted	Predicted	Predicted	Predicted	Predicted	Predicted	Predicted	Predicted	Predicted	Predicted	Predicted	Predicted	Predicted	Predicted	Predicted	Predicted	Predicted	Predicted	Predicted	Predicted	Predicted	Predicted	Predicted	Predicted	Predicted	Predicted	Predicted	Predicted	Predicted	Predicted	Predicted	Predicted	Predicted	Predicted	Predicted	Predicted	Predicted	Predicted	Predicted	Predicted	Predicted	Predicted	Predicted	Predicted
499	dasatinib	plx-4720	Predicted	Predicted	Predicted	Predicted	Predicted	Predicted	Predicted	Predicted	Predicted	Predicted	Predicted	Predicted	Predicted	Predicted	Predicted	Predicted	Predicted	Predicted	Predicted	Predicted	Predicted	Predicted	Predicted	Predicted	Predicted	Predicted	Predicted	Predicted	Predicted	Predicted	Predicted	Predicted	Predicted	Predicted	Predicted	Predicted	Predicted	Predicted	Predicted	Predicted	Predicted	Predicted	Predicted	Predicted	Predicted	Predicted	Predicted
500	dasatinib	tipifarnib	Predicted	Predicted	Predicted	Predicted	Predicted	Predicted	Predicted	Predicted	Predicted	Predicted	Predicted	Predicted	Predicted	Predicted	Predicted	Predicted	Predicted	Predicted	Predicted	Predicted	Predicted	Predicted	Predicted	Predicted	Predicted	Predicted	Predicted	Predicted	Predicted	Predicted	Predicted	Predicted	Predicted	Predicted	Predicted	Predicted	Predicted	Predicted	Predicted	Predicted	Predicted	Predicted	Predicted	Predicted	Predicted	Predicted	Predicted
501	dasatinib	veliparib	Predicted	Predicted	Predicted	Predicted	Predicted	Predicted	Predicted	Predicted	Predicted	Predicted	Predicted	Predicted	Predicted	Predicted	Predicted	Predicted	Predicted	Predicted	Predicted	Predicted	Predicted	Predicted	Predicted	Predicted	Predicted	Predicted	Predicted	Predicted	Predicted	Predicted	Predicted	Predicted	Predicted	Predicted	Predicted	Predicted	Predicted	Predicted	Predicted	Predicted	Predicted	Predicted	Predicted	Predicted	Predicted	Predicted	Predicted
502	dasatinib	vincristine	Predicted	Predicted	Predicted	Predicted	Predicted	Predicted	Predicted	Predicted	Predicted	Predicted	Predicted	Predicted	Predicted	Predicted	Predicted	Predicted	Predicted	Predicted	Predicted	Predicted	Predicted	Predicted	Predicted	Predicted	Predicted	Predicted	Predicted	Predicted	Predicted	Predicted	Predicted	Predicted	Predicted	Predicted	Predicted	Predicted	Predicted	Predicted	Predicted	Predicted	Predicted	Predicted	Predicted	Predicted	Predicted	Predicted	Predicted
503	dasatinib	vx-702	Predicted	Predicted	Predicted	Predicted	Predicted	Predicted	Predicted	Predicted	Predicted	Predicted	Predicted	Predicted	Predicted	Predicted	Predicted	Predicted	Predicted	Predicted	Predicted	Predicted	Predicted	Predicted	Predicted	Predicted	Predicted	Predicted	Predicted	Predicted	Predicted	Predicted	Predicted	Predicted	Predicted	Predicted	Predicted	Predicted	Predicted	Predicted	Predicted	Predicted	Predicted	Predicted	Predicted	Predicted	Predicted	Predicted	Predicted
504	dasatinib	enzastaurin	Predicted	Predicted	Predicted	Predicted	Predicted	Predicted	Predicted	Predicted	Predicted	Predicted	Predicted	Predicted	Predicted	Predicted	Predicted	Predicted	Predicted	Predicted	Predicted	Predicted	Predicted	Predicted	Predicted	Predicted	Predicted	Predicted	Predicted	Predicted	Predicted	Predicted	Predicted	Predicted	Predicted	Predicted	Predicted	Predicted	Predicted	Predicted	Predicted	Predicted	Predicted	Predicted	Predicted	Predicted	Predicted	Predicted	Predicted
505	dasatinib	erlotinib	Predicted	Predicted	Predicted	Predicted	Predicted	Predicted	Predicted	Predicted	Predicted	Predicted	Predicted	Predicted	Predicted	Predicted	Predicted	Predicted	Predicted	Predicted	Predicted	Predicted	Predicted	Predicted	Predicted	Predicted	Predicted	Predicted	Predicted	Predicted	Predicted	Predicted	Predicted	Predicted	Predicted	Predicted	Predicted	Predicted	Predicted	Predicted	Predicted	Predicted	Predicted	Predicted	Predicted	Predicted	Predicted	Predicted	Predicted
506	dasatinib	bms-536924	Predicted	Predicted	Predicted	Predicted	Predicted	Predicted	Predicted	Predicted	Predicted	Predicted	Predicted	Predicted	Predicted	Predicted	Predicted	Predicted	Predicted	Predicted	Predicted	Predicted	Predicted	Predicted	Predicted	Predicted	Predicted	Predicted	Predicted	Predicted	Predicted	Predicted	Predicted	Predicted	Predicted	Predicted	Predicted	Predicted	Predicted	Predicted	Predicted	Predicted	Predicted	Predicted	Predicted	Predicted	Predicted	Predicted	Predicted
507	dasatinib	dorsomorphin	Predicted	Predicted	Predicted	Predicted	Predicted	Predicted	Predicted	Predicted	Predicted	Predicted	Predicted	Predicted	Predicted	Predicted	Predicted	Predicted	Predicted	Predicted	Predicted	Predicted	Predicted	Predicted	Predicted	Predicted	Predicted	Predicted	Predicted	Predicted	Predicted	Predicted	Predicted	Predicted	Predicted	Predicted	Predicted	Predicted	Predicted	Predicted	Predicted	Predicted	Predicted	Predicted	Predicted	Predicted	Predicted	Predicted	Predicted
508	dasatinib	palbociclib	Predicted	Predicted	Predicted	Predicted	Predicted	Predicted	Predicted	Predicted	Predicted	Predicted	Predicted	Predicted	Predicted	Predicted	Predicted	Predicted	Predicted	Predicted	Predicted	Predicted	Predicted	Predicted	Predicted	Predicted	Predicted	Predicted	Predicted	Predicted	Predicted	Predicted	Predicted	Predicted	Predicted	Predicted	Predicted	Predicted	Predicted	Predicted	Predicted	Predicted	Predicted	Predicted	Predicted	Predicted	Predicted	Predicted	Predicted
509	dasatinib	midostaurin	Predicted	Predicted	Predicted	Predicted	Predicted	Predicted	Predicted	Predicted	Predicted	Predicted	Predicted	Predicted	Predicted	Predicted	Predicted	Predicted	Predicted	Predicted	Predicted	Predicted	Predicted	Predicted	Predicted	Predicted	Predicted	Predicted	Predicted	Predicted	Predicted	Predicted	Predicted	Predicted	Predicted	Predicted	Predicted	Predicted	Predicted	Predicted	Predicted	Predicted	Predicted	Predicted	Predicted	Predicted	Predicted	Predicted	Predicted
510	dasatinib	bi-78d3	Predicted	Predicted	Predicted	Predicted	Predicted	Predicted	Predicted	Predicted	Predicted	Predicted	Predicted	Predicted	Predicted	Predicted	Predicted	Predicted	Predicted	Predicted	Predicted	Predicted	Predicted	Predicted	Predicted	Predicted	Predicted	Predicted	Predicted	Predicted	Predicted	Predicted	Predicted	Predicted	Predicted	Predicted	Predicted	Predicted	Predicted	Predicted	Predicted	Predicted	Predicted	Predicted	Predicted	Predicted	Predicted	Predicted	Predicted
511	dasatinib	nilutamide	Predicted	Predicted	Predicted	Predicted	Predicted	Predicted	Predicted	Predicted	Predicted	Predicted	Predicted	Predicted	Predicted	Predicted	Predicted	Predicted	Predicted	Predicted	Predicted	Predicted	Predicted	Predicted	Predicted	Predicted	Predicted	Predicted	Predicted	Predicted	Predicted	Predicted	Predicted	Predicted	Predicted	Predicted	Predicted	Predicted	Predicted	Predicted	Predicted	Predicted	Predicted	Predicted	Predicted	Predicted	Predicted	Predicted	Predicted
512	dasatinib	lestaurtinib	Predicted	Predicted	Predicted	Predicted	Predicted	Predicted	Predicted	Predicted	Predicted	Predicted	Predicted	Predicted	Predicted	Predicted	Predicted	Predicted	Predicted	Predicted	Predicted	Predicted	Predicted	Predicted	Predicted	Predicted	Predicted	Predicted	Predicted	Predicted	Predicted	Predicted	Predicted	Predicted	Predicted	Predicted	Predicted	Predicted	Predicted	Predicted	Predicted	Predicted	Predicted	Predicted	Predicted	Predicted	Predicted	Predicted	Predicted
513	dasatinib	lfm-a13	Predicted	Predicted	Predicted	Predicted	Predicted	Predicted	Predicted	Predicted	Predicted	Predicted	Predicted	Predicted	Predicted	Predicted	Predicted	Predicted	Predicted	Predicted	Predicted	Predicted	Predicted	Predicted	Predicted	Predicted	Predicted	Predicted	Predicted	Predicted	Predicted	Predicted	Predicted	Predicted	Predicted	Predicted	Predicted	Predicted	Predicted	Predicted	Predicted	Predicted	Predicted	Predicted	Predicted	Predicted	Predicted	Predicted	Predicted
514	dasatinib	sns-314	Predicted	Predicted	Predicted	Predicted	Predicted	Predicted	Predicted	Predicted	Predicted	Predicted	Predicted	Predicted	Predicted	Predicted	Predicted	Predicted	Predicted	Predicted	Predicted	Predicted	Predicted	Predicted	Predicted	Predicted	Predicted	Predicted	Predicted	Predicted	Predicted	Predicted	Predicted	Predicted	Predicted	Predicted	Predicted	Predicted	Predicted	Predicted	Predicted	Predicted	Predicted	Predicted	Predicted	Predicted	Predicted	Predicted	Predicted
515	dasatinib	vatalanib	Predicted	Predicted	Predicted	Predicted	Predicted	Predicted	Predicted	Predicted	Predicted	Predicted	Predicted	Predicted	Predicted	Predicted	Predicted	Predicted	Predicted	Predicted	Predicted	Predicted	Predicted	Predicted	Predicted	Predicted	Predicted	Predicted	Predicted	Predicted	Predicted	Predicted	Predicted	Predicted	Predicted	Predicted	Predicted	Predicted	Predicted	Predicted	Predicted	Predicted	Predicted	Predicted	Predicted	Predicted	Predicted	Predicted	Predicted
516	paclitaxel	fulvestrant	0.475573	0.375599	2.9274	-0.0527753	Predicted	1.37804	-0.734476	Predicted	-12.1403	2.69486	Predicted	-2.04928	-3.21989	Predicted	Predicted	Predicted	Predicted	Predicted	Predicted	Predicted	Predicted	Predicted	Predicted	Predicted	Predicted	Predicted	Predicted	Predicted	Predicted	Predicted	Predicted	-2.63966	1.00291	Predicted	Predicted	0.497569	1.25181	6.67441	8.99063	0.741911	-2.72256	-0.724434	-5.59819	2.90169	-2.61724	-1.18343	2.02959
517	paclitaxel	docetaxel	-4.53928	-2.59034	-1.01873	-4.76292	Predicted	Predicted	-2.58429	Predicted	-5.3102	Predicted	Predicted	-0.246522	-4.0143	Predicted	Predicted	Predicted	Predicted	Predicted	Predicted	Predicted	Predicted	Predicted	Predicted	Predicted	Predicted	Predicted	Predicted	Predicted	Predicted	Predicted	Predicted	0.638135	Predicted	Predicted	Predicted	2.15717	-0.413826	-2.43255	-5.63538	-1.40148	4.89828	1.21964	Predicted	-0.840032	-0.709405	-3.05856	-1.60704
518	paclitaxel	nilotinib	4.16041	0.23295	16.127	8.29272	Predicted	17.5579	20.4573	Predicted	0.479794	Predicted	Predicted	12.3476	5.05668	Predicted	Predicted	Predicted	Predicted	Predicted	Predicted	Predicted	Predicted	Predicted	Predicted	Predicted	Predicted	Predicted	Predicted	Predicted	Predicted	Predicted	Predicted	6.02608	23.1129	Predicted	Predicted	-3.91927	5.4194	0.0742211	-1.16455	4.06658	17.838	0.404947	18.9809	15.7144	4.20572	1.28671	1.42272
519	paclitaxel	cyclophosphamide	-2.6661	-3.75654	Predicted	-8.51514	Predicted	1.44495	Predicted	Predicted	-10.1811	-8.41509	Predicted	Predicted	-5.81422	Predicted	Predicted	Predicted	Predicted	Predicted	Predicted	Predicted	Predicted	Predicted	Predicted	Predicted	Predicted	Predicted	Predicted	Predicted	Predicted	Predicted	Predicted	1.31123	-3.04191	Predicted	Predicted	1.59482	-5.65309	-3.34144	-6.75817	4.46943	2.62654	13.8408	-3.60318	-1.00006	6.60014	-3.29746	-2.18499
520	paclitaxel	thiotepa	4.13572	-7.83996	-6.22466	-2.49742	Predicted	2.38125	2.38553	Predicted	-7.72073	-4.33407	Predicted	-3.11734	-3.4415	Predicted	Predicted	Predicted	Predicted	Predicted	Predicted	Predicted	Predicted	Predicted	Predicted	Predicted	Predicted	Predicted	Predicted	Predicted	Predicted	Predicted	Predicted	-0.54709	5.3017	Predicted	Predicted	-2.86864	-7.12512	-1.40048	-5.95118	-2.26279	0.248205	-2.29236	Predicted	-1.91686	-4.1974	-5.18504	-1.84493
521	paclitaxel	letrozole	3.3457	0.937015	3.5285	-0.396887	Predicted	1.50109	1.10762	Predicted	-4.65175	Predicted	Predicted	Predicted	Predicted	Predicted	Predicted	Predicted	Predicted	Predicted	Predicted	Predicted	Predicted	Predicted	Predicted	Predicted	Predicted	Predicted	Predicted	Predicted	Predicted	Predicted	Predicted	5.13218	Predicted	Predicted	Predicted	-2.08016	-3.48236	1.25826	-4.11569	1.83479	Predicted	2.60048	Predicted	4.34308	2.22369	-0.489819	-2.28473
522	paclitaxel	ifosfamide	2.70247	-6.53733	-1.01809	-5.60364	Predicted	2.71572	3.93315	Predicted	-8.12777	-5.01096	Predicted	0.619898	-6.73801	Predicted	Predicted	Predicted	Predicted	Predicted	Predicted	Predicted	Predicted	Predicted	Predicted	Predicted	Predicted	Predicted	Predicted	Predicted	Predicted	Predicted	Predicted	0.626246	-7.11989	Predicted	Predicted	-3.79073	0.644983	4.07646	-4.22023	3.19112	-0.350941	0.19017	0.810316	-2.28092	6.40244	0.156962	-5.65696
523	paclitaxel	temozolomide	-1.05648	2.21297	Predicted	-2.05219	3.58886	-1.51499	5.9668	Predicted	-3.85761	-4.79873	Predicted	Predicted	Predicted	Predicted	Predicted	Predicted	Predicted	Predicted	Predicted	Predicted	Predicted	Predicted	Predicted	Predicted	Predicted	Predicted	Predicted	Predicted	Predicted	Predicted	Predicted	Predicted	8.59066	Predicted	Predicted	-0.531378	-1.95975	-2.60233	-3.95542	-0.278314	Predicted	3.18324	Predicted	Predicted	Predicted	3.76405	-0.900358
524	paclitaxel	busulfan	-5.57277	-8.33392	-2.35437	-6.35995	Predicted	-5.98904	-2.79598	Predicted	-4.38919	-1.91261	Predicted	-2.62304	Predicted	Predicted	Predicted	Predicted	Predicted	Predicted	Predicted	Predicted	Predicted	Predicted	Predicted	Predicted	Predicted	Predicted	Predicted	Predicted	Predicted	Predicted	Predicted	-1.83055	-3.34169	Predicted	Predicted	-4.04413	-5.17305	-5.08516	-1.33424	-0.822862	-9.64707	8.61991	-1.53215	2.52707	-4.45246	-7.11209	-3.67782
525	paclitaxel	sunitinib	-0.108906	8.40643	8.26911	6.34283	Predicted	-0.195327	3.35199	Predicted	-3.89114	-4.94602	Predicted	2.45433	Predicted	Predicted	Predicted	Predicted	Predicted	Predicted	Predicted	Predicted	Predicted	Predicted	Predicted	Predicted	Predicted	Predicted	Predicted	Predicted	Predicted	Predicted	Predicted	6.68318	0.504434	Predicted	Predicted	3.84669	-1.01112	4.14837	8.19777	-2.03993	Predicted	-1.20273	Predicted	1.53255	Predicted	1.87214	-3.108
526	paclitaxel	raloxifene	6.36941	1.32206	0.405875	-7.85826	Predicted	-1.23762	3.2652	Predicted	-4.50626	-2.15996	Predicted	-0.848695	-6.20829	Predicted	Predicted	Predicted	Predicted	Predicted	Predicted	Predicted	Predicted	Predicted	Predicted	Predicted	Predicted	Predicted	Predicted	Predicted	Predicted	Predicted	Predicted	9.36992	3.81275	Predicted	Predicted	3.6495	-10.3404	-7.204	-4.63581	0.198852	-1.05259	-4.18889	0.869686	3.70336	11.0606	-3.00969	-2.83719
527	paclitaxel	celecoxib	12.9526	7.16139	13.6735	6.01183	Predicted	14.0899	17.108	Predicted	6.70454	8.50703	Predicted	13.5705	4.42568	Predicted	Predicted	Predicted	Predicted	Predicted	Predicted	Predicted	Predicted	Predicted	Predicted	Predicted	Predicted	Predicted	Predicted	Predicted	Predicted	Predicted	Predicted	16.2171	18.6705	Predicted	Predicted	8.33153	4.12726	3.00859	5.90799	-0.145669	21.1426	1.89556	10.2267	11.6736	11.8123	15.0784	-5.10914
528	paclitaxel	lenalidomide	0.0293012	-6.5521	-1.04346	-5.44559	Predicted	-2.97963	-1.21878	Predicted	-0.209047	-11.7111	Predicted	-6.8176	-3.7324	Predicted	Predicted	Predicted	Predicted	Predicted	Predicted	Predicted	Predicted	Predicted	Predicted	Predicted	Predicted	Predicted	Predicted	Predicted	Predicted	Predicted	Predicted	-0.101296	Predicted	Predicted	Predicted	0.672829	-7.50596	-5.83899	-8.29557	2.23228	-4.16685	-3.0197	-7.14767	-12.6547	-0.580963	-7.00798	-6.85924
529	paclitaxel	imatinib	8.7765	11.5506	10.3369	7.62567	Predicted	13.9906	8.26624	Predicted	4.62654	-4.77457	Predicted	8.86293	8.1327	Predicted	Predicted	Predicted	Predicted	Predicted	Predicted	Predicted	Predicted	Predicted	Predicted	Predicted	Predicted	Predicted	Predicted	Predicted	Predicted	Predicted	Predicted	10.1646	14.9815	Predicted	Predicted	8.63598	8.23674	9.7232	7.18863	0.465883	15.0922	1.28376	12.3838	12.6481	13.8329	10.1565	2.13569
530	paclitaxel	dacarbazine	3.43913	-5.97571	-4.53944	-3.57194	Predicted	-5.87927	-5.38263	Predicted	-1.96501	-10.009	Predicted	-5.63222	-5.63828	Predicted	Predicted	Predicted	Predicted	Predicted	Predicted	Predicted	Predicted	Predicted	Predicted	Predicted	Predicted	Predicted	Predicted	Predicted	Predicted	Predicted	Predicted	3.88831	4.82744	Predicted	Predicted	-12.0662	-6.34164	-9.25994	-10.4438	-7.47981	-4.87647	-2.76704	-6.44058	0.265133	2.51975	-5.59656	-7.49626
531	paclitaxel	methotrexate	1.72926	6.84443	-9.64039	1.35083	Predicted	-6.55738	0.0674792	Predicted	Predicted	-0.0137792	Predicted	-4.11076	0.923795	Predicted	Predicted	Predicted	Predicted	Predicted	Predicted	Predicted	Predicted	Predicted	Predicted	Predicted	Predicted	Predicted	Predicted	Predicted	Predicted	Predicted	Predicted	0.149101	3.01104	Predicted	Predicted	-1.22961	-8.24889	-0.381075	0.542829	0.690854	5.85337	0.818115	5.3771	2.7519	0.321117	0.882577	-0.489876
532	paclitaxel	bortezomib	-2.51209	-0.626972	3.30672	Predicted	Predicted	1.13351	1.27632	Predicted	-14.1784	-2.51489	Predicted	1.82332	Predicted	Predicted	Predicted	Predicted	Predicted	Predicted	Predicted	Predicted	Predicted	Predicted	Predicted	Predicted	Predicted	Predicted	Predicted	Predicted	Predicted	Predicted	Predicted	1.96579	-1.6627	Predicted	Predicted	-0.909933	-2.25206	0.755178	-4.57069	4.04679	Predicted	5.72102	Predicted	-8.52754	Predicted	-0.0586362	2.73382
533	paclitaxel	anastrozole	-0.0701529	0.57209	-4.2008	-0.656311	Predicted	0.302238	2.73218	Predicted	6.82421	-1.6655	Predicted	-0.614388	5.13274	Predicted	Predicted	Predicted	Predicted	Predicted	Predicted	Predicted	Predicted	Predicted	Predicted	Predicted	Predicted	Predicted	Predicted	Predicted	Predicted	Predicted	Predicted	-0.814095	0.346024	Predicted	Predicted	0.445717	-5.27386	-1.19357	1.59081	0.453619	1.4352	14.7237	2.75069	3.27449	3.08272	0.433176	1.89343
534	paclitaxel	mitotane	0.0186344	1.48351	7.32285	3.89846	Predicted	3.25834	-0.644805	Predicted	-0.872674	-0.655315	Predicted	-1.06811	3.96148	Predicted	Predicted	Predicted	Predicted	Predicted	Predicted	Predicted	Predicted	Predicted	Predicted	Predicted	Predicted	Predicted	Predicted	Predicted	Predicted	Predicted	Predicted	0.951788	1.79819	Predicted	Predicted	1.13064	-0.726098	-8.51149	-1.57396	-1.65914	8.47009	5.49616	0.40861	3.31167	0.743945	1.04222	0.759025
535	paclitaxel	dexrazoxane	-1.57497	-10.8037	-6.28023	-4.80951	Predicted	-6.80138	-7.89337	Predicted	-6.19869	-15.4913	Predicted	-10.9508	-4.98993	Predicted	Predicted	Predicted	Predicted	Predicted	Predicted	Predicted	Predicted	Predicted	Predicted	Predicted	Predicted	Predicted	Predicted	Predicted	Predicted	Predicted	Predicted	-6.88688	1.00427	Predicted	Predicted	-10.3802	-7.71913	-13.5132	-12.0935	-6.63853	-7.85687	-7.25917	-13.6807	-2.02457	-0.546661	-10.0473	-9.53929
536	paclitaxel	methoxsalen	-8.91977	-3.45571	8.87842	-5.74165	Predicted	-2.84124	-2.88574	Predicted	-5.61107	-5.65634	Predicted	7.14667	-2.03305	Predicted	Predicted	Predicted	Predicted	Predicted	Predicted	Predicted	Predicted	Predicted	Predicted	Predicted	Predicted	Predicted	Predicted	Predicted	Predicted	Predicted	Predicted	-13.0921	-16.3359	Predicted	Predicted	-6.86253	-5.53678	-7.39025	-9.28817	0.841998	-5.28215	0.333828	-5.85438	3.0072	-1.06226	-4.12519	-0.985126
537	paclitaxel	amifostine	-2.83068	0.376038	5.09796	Predicted	Predicted	1.43527	12.7345	Predicted	-5.09167	-4.47489	Predicted	12.3967	-7.21514	Predicted	Predicted	Predicted	Predicted	Predicted	Predicted	Predicted	Predicted	Predicted	Predicted	Predicted	Predicted	Predicted	Predicted	Predicted	Predicted	Predicted	Predicted	-1.9561	-10.0095	Predicted	Predicted	10.2323	1.94077	-9.88338	-12.1419	-2.25604	-3.9993	1.80613	4.81424	14.497	12.5414	-5.61218	-4.85932
538	paclitaxel	gefitinib	6.06937	5.12072	1.87706	-3.7426	Predicted	-4.32557	-5.55702	Predicted	0.0326647	-2.57203	Predicted	0.0301043	-0.254349	Predicted	Predicted	Predicted	Predicted	Predicted	Predicted	Predicted	Predicted	Predicted	Predicted	Predicted	Predicted	Predicted	Predicted	Predicted	Predicted	Predicted	Predicted	3.40813	6.56873	Predicted	Predicted	-1.09685	-2.51405	-1.09269	-0.748454	-3.17374	-1.20027	1.45218	1.21732	7.47281	14.3253	-4.07594	1.24972
539	paclitaxel	altretamine	3.76802	-4.51681	0.800857	-3.65461	Predicted	-2.73148	-2.74618	Predicted	2.61567	-8.6541	Predicted	-2.71082	-3.98794	Predicted	Predicted	Predicted	Predicted	Predicted	Predicted	Predicted	Predicted	Predicted	Predicted	Predicted	Predicted	Predicted	Predicted	Predicted	Predicted	Predicted	Predicted	3.46458	11.0614	Predicted	Predicted	-8.05246	-4.63564	-4.82509	-8.06621	-2.11486	-2.71978	-1.24399	-3.03775	-10.789	1.26229	-3.15929	-0.76574
540	paclitaxel	teniposide	0.554106	-2.98268	-4.91739	-9.16389	Predicted	-4.23224	-4.25818	Predicted	-3.36729	-8.17488	Predicted	-9.33209	Predicted	Predicted	Predicted	Predicted	Predicted	Predicted	Predicted	Predicted	Predicted	Predicted	Predicted	Predicted	Predicted	Predicted	Predicted	Predicted	Predicted	Predicted	Predicted	2.29876	Predicted	Predicted	Predicted	3.73268	-1.94387	-0.516961	-0.310788	-6.72646	-2.46347	1.64814	-8.19586	-6.43285	0.980488	-7.64207	-13.704
541	paclitaxel	chlorambucil	-0.840132	-7.32826	-4.82134	-10.3807	Predicted	-11.1116	-8.25369	Predicted	-5.60649	-17.0832	Predicted	-12.9711	-9.43375	Predicted	Predicted	Predicted	Predicted	Predicted	Predicted	Predicted	Predicted	Predicted	Predicted	Predicted	Predicted	Predicted	Predicted	Predicted	Predicted	Predicted	Predicted	-5.50762	1.96709	Predicted	Predicted	-4.79627	-10.1701	-5.30408	-5.89719	-7.13995	-3.43161	-8.17204	-8.77305	-4.45718	-13.0867	-7.14755	-11.1792
542	paclitaxel	exemestane	1.0972	-1.8789	-1.28143	-1.9438	Predicted	-3.62165	-3.31494	Predicted	-5.79549	-6.82846	Predicted	-3.75134	-8.25212	Predicted	Predicted	Predicted	Predicted	Predicted	Predicted	Predicted	Predicted	Predicted	Predicted	Predicted	Predicted	Predicted	Predicted	Predicted	Predicted	Predicted	Predicted	0.600054	-0.0507467	Predicted	Predicted	-7.46527	-2.74101	-8.03429	-6.95979	-8.78346	-3.97001	-0.661284	-4.26889	-8.17561	2.02878	-2.27007	-6.10052
543	paclitaxel	vemurafenib	12.4791	6.29948	7.08661	0.624567	Predicted	5.9948	15.8103	Predicted	4.56103	10.917	Predicted	13.8536	8.39527	Predicted	Predicted	Predicted	Predicted	Predicted	Predicted	Predicted	Predicted	Predicted	Predicted	Predicted	Predicted	Predicted	Predicted	Predicted	Predicted	Predicted	Predicted	15.6379	5.93516	Predicted	Predicted	7.34433	4.57724	-0.463099	2.14921	-0.0545331	11.57	6.89398	8.30988	13.3587	12.7526	11.3486	9.08551
544	paclitaxel	abiraterone	7.14213	6.66663	6.40605	2.916	Predicted	13.4877	20.423	Predicted	11.3076	13.2796	Predicted	14.7814	7.01745	Predicted	Predicted	Predicted	Predicted	Predicted	Predicted	Predicted	Predicted	Predicted	Predicted	Predicted	Predicted	Predicted	Predicted	Predicted	Predicted	Predicted	Predicted	6.60408	11.2943	Predicted	Predicted	12.4846	4.41904	0.835972	5.74966	9.81241	20.3182	12.81	15.3777	7.8565	10.4335	16.1468	9.0339
545	paclitaxel	ruxolitinib	3.37873	2.62966	-0.532445	0.656906	Predicted	13.857	18.3114	Predicted	3.57267	10.3226	Predicted	18.2307	9.9459	Predicted	Predicted	Predicted	Predicted	Predicted	Predicted	Predicted	Predicted	Predicted	Predicted	Predicted	Predicted	Predicted	Predicted	Predicted	Predicted	Predicted	Predicted	1.27138	12.5226	Predicted	5.18192	5.8587	4.52356	-2.33824	-2.35802	-6.78552	16.6191	7.92484	19.201	2.42339	-0.924347	14.2081	-0.996844
546	paclitaxel	axitinib	4.403	0.486805	-1.69714	-1.70289	Predicted	13.7647	16.9261	Predicted	2.06224	7.2276	Predicted	14.9844	11.2363	Predicted	Predicted	Predicted	Predicted	Predicted	Predicted	Predicted	Predicted	Predicted	Predicted	Predicted	Predicted	Predicted	Predicted	Predicted	Predicted	Predicted	Predicted	0.497457	12.5752	Predicted	Predicted	8.84885	-5.1832	-2.41691	-4.46553	-2.78247	16.4615	8.88638	19.905	3.22627	-1.61585	12.4723	0.354282
547	paclitaxel	crizotinib	1.98128	2.28523	-1.63295	-2.4498	Predicted	6.70693	6.81232	Predicted	1.81189	4.51477	Predicted	6.31314	7.45857	Predicted	Predicted	Predicted	Predicted	Predicted	Predicted	Predicted	Predicted	Predicted	Predicted	Predicted	Predicted	Predicted	Predicted	Predicted	Predicted	Predicted	Predicted	-0.242141	-3.05375	Predicted	Predicted	6.6461	-0.0978869	-2.98962	-2.41625	-4.00065	6.31952	13.1637	11.9447	0.014326	-1.06637	2.82432	-8.60697
548	paclitaxel	decitabine	Predicted	Predicted	Predicted	Predicted	Predicted	Predicted	Predicted	Predicted	Predicted	Predicted	Predicted	Predicted	Predicted	Predicted	Predicted	Predicted	Predicted	Predicted	Predicted	Predicted	Predicted	Predicted	Predicted	Predicted	Predicted	Predicted	Predicted	Predicted	Predicted	Predicted	Predicted	Predicted	Predicted	Predicted	Predicted	Predicted	Predicted	Predicted	Predicted	Predicted	Predicted	Predicted	Predicted	Predicted	Predicted	Predicted	Predicted
549	paclitaxel	dovitinib	Predicted	Predicted	Predicted	Predicted	Predicted	Predicted	Predicted	Predicted	Predicted	Predicted	Predicted	Predicted	Predicted	Predicted	Predicted	Predicted	Predicted	Predicted	Predicted	Predicted	Predicted	Predicted	Predicted	Predicted	Predicted	Predicted	Predicted	Predicted	Predicted	Predicted	Predicted	Predicted	Predicted	Predicted	Predicted	Predicted	Predicted	Predicted	Predicted	Predicted	Predicted	Predicted	Predicted	Predicted	Predicted	Predicted	Predicted
550	paclitaxel	embelin	Predicted	Predicted	Predicted	Predicted	Predicted	Predicted	Predicted	Predicted	Predicted	Predicted	Predicted	Predicted	Predicted	Predicted	Predicted	Predicted	Predicted	Predicted	Predicted	Predicted	Predicted	Predicted	Predicted	Predicted	Predicted	Predicted	Predicted	Predicted	Predicted	Predicted	Predicted	Predicted	Predicted	Predicted	Predicted	Predicted	Predicted	Predicted	Predicted	Predicted	Predicted	Predicted	Predicted	Predicted	Predicted	Predicted	Predicted
551	paclitaxel	enmd-2076	Predicted	Predicted	Predicted	Predicted	Predicted	Predicted	Predicted	Predicted	Predicted	Predicted	Predicted	Predicted	Predicted	Predicted	Predicted	Predicted	Predicted	Predicted	Predicted	Predicted	Predicted	Predicted	Predicted	Predicted	Predicted	Predicted	Predicted	Predicted	Predicted	Predicted	Predicted	Predicted	Predicted	Predicted	Predicted	Predicted	Predicted	Predicted	Predicted	Predicted	Predicted	Predicted	Predicted	Predicted	Predicted	Predicted	Predicted
552	paclitaxel	etoposide	Predicted	Predicted	Predicted	Predicted	Predicted	Predicted	Predicted	Predicted	Predicted	Predicted	Predicted	Predicted	Predicted	Predicted	Predicted	Predicted	Predicted	Predicted	Predicted	Predicted	Predicted	Predicted	Predicted	Predicted	Predicted	Predicted	Predicted	Predicted	Predicted	Predicted	Predicted	Predicted	Predicted	Predicted	Predicted	Predicted	Predicted	Predicted	Predicted	Predicted	Predicted	Predicted	Predicted	Predicted	Predicted	Predicted	Predicted
553	paclitaxel	gemcitabine	Predicted	Predicted	Predicted	Predicted	Predicted	Predicted	Predicted	Predicted	Predicted	Predicted	Predicted	Predicted	Predicted	Predicted	Predicted	Predicted	Predicted	Predicted	Predicted	Predicted	Predicted	Predicted	Predicted	Predicted	Predicted	Predicted	Predicted	Predicted	Predicted	Predicted	Predicted	Predicted	Predicted	Predicted	Predicted	Predicted	Predicted	Predicted	Predicted	Predicted	Predicted	Predicted	Predicted	Predicted	Predicted	Predicted	Predicted
554	paclitaxel	indole-3-carbinol	Predicted	Predicted	Predicted	Predicted	Predicted	Predicted	Predicted	Predicted	Predicted	Predicted	Predicted	Predicted	Predicted	Predicted	Predicted	Predicted	Predicted	Predicted	Predicted	Predicted	Predicted	Predicted	Predicted	Predicted	Predicted	Predicted	Predicted	Predicted	Predicted	Predicted	Predicted	Predicted	Predicted	Predicted	Predicted	Predicted	Predicted	Predicted	Predicted	Predicted	Predicted	Predicted	Predicted	Predicted	Predicted	Predicted	Predicted
555	paclitaxel	ku-0063794	Predicted	Predicted	Predicted	Predicted	Predicted	Predicted	Predicted	Predicted	Predicted	Predicted	Predicted	Predicted	Predicted	Predicted	Predicted	Predicted	Predicted	Predicted	Predicted	Predicted	Predicted	Predicted	Predicted	Predicted	Predicted	Predicted	Predicted	Predicted	Predicted	Predicted	Predicted	Predicted	Predicted	Predicted	Predicted	Predicted	Predicted	Predicted	Predicted	Predicted	Predicted	Predicted	Predicted	Predicted	Predicted	Predicted	Predicted
556	paclitaxel	pazopanib	Predicted	Predicted	Predicted	Predicted	Predicted	Predicted	Predicted	Predicted	Predicted	Predicted	Predicted	Predicted	Predicted	Predicted	Predicted	Predicted	Predicted	Predicted	Predicted	Predicted	Predicted	Predicted	Predicted	Predicted	Predicted	Predicted	Predicted	Predicted	Predicted	Predicted	Predicted	Predicted	Predicted	Predicted	Predicted	Predicted	Predicted	Predicted	Predicted	Predicted	Predicted	Predicted	Predicted	Predicted	Predicted	Predicted	Predicted
557	paclitaxel	pf-562271	Predicted	Predicted	Predicted	Predicted	Predicted	Predicted	Predicted	Predicted	Predicted	Predicted	Predicted	Predicted	Predicted	Predicted	Predicted	Predicted	Predicted	Predicted	Predicted	Predicted	Predicted	Predicted	Predicted	Predicted	Predicted	Predicted	Predicted	Predicted	Predicted	Predicted	Predicted	Predicted	Predicted	Predicted	Predicted	Predicted	Predicted	Predicted	Predicted	Predicted	Predicted	Predicted	Predicted	Predicted	Predicted	Predicted	Predicted
558	paclitaxel	pioglitazone	Predicted	Predicted	Predicted	Predicted	Predicted	Predicted	Predicted	Predicted	Predicted	Predicted	Predicted	Predicted	Predicted	Predicted	Predicted	Predicted	Predicted	Predicted	Predicted	Predicted	Predicted	Predicted	Predicted	Predicted	Predicted	Predicted	Predicted	Predicted	Predicted	Predicted	Predicted	Predicted	Predicted	Predicted	Predicted	Predicted	Predicted	Predicted	Predicted	Predicted	Predicted	Predicted	Predicted	Predicted	Predicted	Predicted	Predicted
559	paclitaxel	plx-4720	Predicted	Predicted	Predicted	Predicted	Predicted	Predicted	Predicted	Predicted	Predicted	Predicted	Predicted	Predicted	Predicted	Predicted	Predicted	Predicted	Predicted	Predicted	Predicted	Predicted	Predicted	Predicted	Predicted	Predicted	Predicted	Predicted	Predicted	Predicted	Predicted	Predicted	Predicted	Predicted	Predicted	Predicted	Predicted	Predicted	Predicted	Predicted	Predicted	Predicted	Predicted	Predicted	Predicted	Predicted	Predicted	Predicted	Predicted
560	paclitaxel	tipifarnib	Predicted	Predicted	Predicted	Predicted	Predicted	Predicted	Predicted	Predicted	Predicted	Predicted	Predicted	Predicted	Predicted	Predicted	Predicted	Predicted	Predicted	Predicted	Predicted	Predicted	Predicted	Predicted	Predicted	Predicted	Predicted	Predicted	Predicted	Predicted	Predicted	Predicted	Predicted	Predicted	Predicted	Predicted	Predicted	Predicted	Predicted	Predicted	Predicted	Predicted	Predicted	Predicted	Predicted	Predicted	Predicted	Predicted	Predicted
561	paclitaxel	veliparib	Predicted	Predicted	Predicted	Predicted	Predicted	Predicted	Predicted	Predicted	Predicted	Predicted	Predicted	Predicted	Predicted	Predicted	Predicted	Predicted	Predicted	Predicted	Predicted	Predicted	Predicted	Predicted	Predicted	Predicted	Predicted	Predicted	Predicted	Predicted	Predicted	Predicted	Predicted	Predicted	Predicted	Predicted	Predicted	Predicted	Predicted	Predicted	Predicted	Predicted	Predicted	Predicted	Predicted	Predicted	Predicted	Predicted	Predicted
562	paclitaxel	vincristine	Predicted	Predicted	Predicted	Predicted	Predicted	Predicted	Predicted	Predicted	Predicted	Predicted	Predicted	Predicted	Predicted	Predicted	Predicted	Predicted	Predicted	Predicted	Predicted	Predicted	Predicted	Predicted	Predicted	Predicted	Predicted	Predicted	Predicted	Predicted	Predicted	Predicted	Predicted	Predicted	Predicted	Predicted	Predicted	Predicted	Predicted	Predicted	Predicted	Predicted	Predicted	Predicted	Predicted	Predicted	Predicted	Predicted	Predicted
563	paclitaxel	vx-702	Predicted	Predicted	Predicted	Predicted	Predicted	Predicted	Predicted	Predicted	Predicted	Predicted	Predicted	Predicted	Predicted	Predicted	Predicted	Predicted	Predicted	Predicted	Predicted	Predicted	Predicted	Predicted	Predicted	Predicted	Predicted	Predicted	Predicted	Predicted	Predicted	Predicted	Predicted	Predicted	Predicted	Predicted	Predicted	Predicted	Predicted	Predicted	Predicted	Predicted	Predicted	Predicted	Predicted	Predicted	Predicted	Predicted	Predicted
564	paclitaxel	enzastaurin	Predicted	Predicted	Predicted	Predicted	Predicted	Predicted	Predicted	Predicted	Predicted	Predicted	Predicted	Predicted	Predicted	Predicted	Predicted	Predicted	Predicted	Predicted	Predicted	Predicted	Predicted	Predicted	Predicted	Predicted	Predicted	Predicted	Predicted	Predicted	Predicted	Predicted	Predicted	Predicted	Predicted	Predicted	Predicted	Predicted	Predicted	Predicted	Predicted	Predicted	Predicted	Predicted	Predicted	Predicted	Predicted	Predicted	Predicted
565	paclitaxel	erlotinib	Predicted	Predicted	Predicted	Predicted	Predicted	Predicted	Predicted	Predicted	Predicted	Predicted	Predicted	Predicted	Predicted	Predicted	Predicted	Predicted	Predicted	Predicted	Predicted	Predicted	Predicted	Predicted	Predicted	Predicted	Predicted	Predicted	Predicted	Predicted	Predicted	Predicted	Predicted	Predicted	Predicted	Predicted	Predicted	Predicted	Predicted	Predicted	Predicted	Predicted	Predicted	Predicted	Predicted	Predicted	Predicted	Predicted	Predicted
566	paclitaxel	bms-536924	Predicted	Predicted	Predicted	Predicted	Predicted	Predicted	Predicted	Predicted	Predicted	Predicted	Predicted	Predicted	Predicted	Predicted	Predicted	Predicted	Predicted	Predicted	Predicted	Predicted	Predicted	Predicted	Predicted	Predicted	Predicted	Predicted	Predicted	Predicted	Predicted	Predicted	Predicted	Predicted	Predicted	Predicted	Predicted	Predicted	Predicted	Predicted	Predicted	Predicted	Predicted	Predicted	Predicted	Predicted	Predicted	Predicted	Predicted
567	paclitaxel	dorsomorphin	Predicted	Predicted	Predicted	Predicted	Predicted	Predicted	Predicted	Predicted	Predicted	Predicted	Predicted	Predicted	Predicted	Predicted	Predicted	Predicted	Predicted	Predicted	Predicted	Predicted	Predicted	Predicted	Predicted	Predicted	Predicted	Predicted	Predicted	Predicted	Predicted	Predicted	Predicted	Predicted	Predicted	Predicted	Predicted	Predicted	Predicted	Predicted	Predicted	Predicted	Predicted	Predicted	Predicted	Predicted	Predicted	Predicted	Predicted
568	paclitaxel	palbociclib	Predicted	Predicted	Predicted	Predicted	Predicted	Predicted	Predicted	Predicted	Predicted	Predicted	Predicted	Predicted	Predicted	Predicted	Predicted	Predicted	Predicted	Predicted	Predicted	Predicted	Predicted	Predicted	Predicted	Predicted	Predicted	Predicted	Predicted	Predicted	Predicted	Predicted	Predicted	Predicted	Predicted	Predicted	Predicted	Predicted	Predicted	Predicted	Predicted	Predicted	Predicted	Predicted	Predicted	Predicted	Predicted	Predicted	Predicted
569	paclitaxel	midostaurin	Predicted	Predicted	Predicted	Predicted	Predicted	Predicted	Predicted	Predicted	Predicted	Predicted	Predicted	Predicted	Predicted	Predicted	Predicted	Predicted	Predicted	Predicted	Predicted	Predicted	Predicted	Predicted	Predicted	Predicted	Predicted	Predicted	Predicted	Predicted	Predicted	Predicted	Predicted	Predicted	Predicted	Predicted	Predicted	Predicted	Predicted	Predicted	Predicted	Predicted	Predicted	Predicted	Predicted	Predicted	Predicted	Predicted	Predicted
570	paclitaxel	bi-78d3	Predicted	Predicted	Predicted	Predicted	Predicted	Predicted	Predicted	Predicted	Predicted	Predicted	Predicted	Predicted	Predicted	Predicted	Predicted	Predicted	Predicted	Predicted	Predicted	Predicted	Predicted	Predicted	Predicted	Predicted	Predicted	Predicted	Predicted	Predicted	Predicted	Predicted	Predicted	Predicted	Predicted	Predicted	Predicted	Predicted	Predicted	Predicted	Predicted	Predicted	Predicted	Predicted	Predicted	Predicted	Predicted	Predicted	Predicted
571	paclitaxel	nilutamide	Predicted	Predicted	Predicted	Predicted	Predicted	Predicted	Predicted	Predicted	Predicted	Predicted	Predicted	Predicted	Predicted	Predicted	Predicted	Predicted	Predicted	Predicted	Predicted	Predicted	Predicted	Predicted	Predicted	Predicted	Predicted	Predicted	Predicted	Predicted	Predicted	Predicted	Predicted	Predicted	Predicted	Predicted	Predicted	Predicted	Predicted	Predicted	Predicted	Predicted	Predicted	Predicted	Predicted	Predicted	Predicted	Predicted	Predicted
572	paclitaxel	lestaurtinib	Predicted	Predicted	Predicted	Predicted	Predicted	Predicted	Predicted	Predicted	Predicted	Predicted	Predicted	Predicted	Predicted	Predicted	Predicted	Predicted	Predicted	Predicted	Predicted	Predicted	Predicted	Predicted	Predicted	Predicted	Predicted	Predicted	Predicted	Predicted	Predicted	Predicted	Predicted	Predicted	Predicted	Predicted	Predicted	Predicted	Predicted	Predicted	Predicted	Predicted	Predicted	Predicted	Predicted	Predicted	Predicted	Predicted	Predicted
573	paclitaxel	lfm-a13	Predicted	Predicted	Predicted	Predicted	Predicted	Predicted	Predicted	Predicted	Predicted	Predicted	Predicted	Predicted	Predicted	Predicted	Predicted	Predicted	Predicted	Predicted	Predicted	Predicted	Predicted	Predicted	Predicted	Predicted	Predicted	Predicted	Predicted	Predicted	Predicted	Predicted	Predicted	Predicted	Predicted	Predicted	Predicted	Predicted	Predicted	Predicted	Predicted	Predicted	Predicted	Predicted	Predicted	Predicted	Predicted	Predicted	Predicted
574	paclitaxel	sns-314	Predicted	Predicted	Predicted	Predicted	Predicted	Predicted	Predicted	Predicted	Predicted	Predicted	Predicted	Predicted	Predicted	Predicted	Predicted	Predicted	Predicted	Predicted	Predicted	Predicted	Predicted	Predicted	Predicted	Predicted	Predicted	Predicted	Predicted	Predicted	Predicted	Predicted	Predicted	Predicted	Predicted	Predicted	Predicted	Predicted	Predicted	Predicted	Predicted	Predicted	Predicted	Predicted	Predicted	Predicted	Predicted	Predicted	Predicted
575	paclitaxel	vatalanib	Predicted	Predicted	Predicted	Predicted	Predicted	Predicted	Predicted	Predicted	Predicted	Predicted	Predicted	Predicted	Predicted	Predicted	Predicted	Predicted	Predicted	Predicted	Predicted	Predicted	Predicted	Predicted	Predicted	Predicted	Predicted	Predicted	Predicted	Predicted	Predicted	Predicted	Predicted	Predicted	Predicted	Predicted	Predicted	Predicted	Predicted	Predicted	Predicted	Predicted	Predicted	Predicted	Predicted	Predicted	Predicted	Predicted	Predicted
576	fulvestrant	docetaxel	2.37725	2.02019	17.0749	0.134877	Predicted	-2.02753	-0.290428	Predicted	2.87895	3.98091	Predicted	1.24393	Predicted	Predicted	Predicted	Predicted	Predicted	Predicted	Predicted	Predicted	Predicted	Predicted	Predicted	Predicted	Predicted	Predicted	Predicted	Predicted	Predicted	Predicted	Predicted	33.145	3.4183	Predicted	Predicted	2.60969	6.14971	0.438712	29.3737	2.4908	15.9224	3.27213	24.5141	15.6428	5.57794	9.75781	8.89293
577	fulvestrant	nilotinib	-2.69098	-2.64005	3.73454	1.07702	Predicted	-0.379012	0.264968	Predicted	1.74736	1.26523	Predicted	-4.89508	0.260336	Predicted	Predicted	Predicted	Predicted	Predicted	Predicted	Predicted	Predicted	Predicted	Predicted	Predicted	Predicted	Predicted	Predicted	Predicted	Predicted	Predicted	Predicted	-0.845986	-4.12164	Predicted	Predicted	0.532489	1.64142	4.8518	0.945806	1.93643	-6.60048	5.68973	-3.362	8.48107	-3.65433	-3.10206	1.64926
578	fulvestrant	cyclophosphamide	5.68451	2.70884	2.94026	0.0466582	Predicted	2.75616	-3.30196	Predicted	Predicted	-0.679818	Predicted	-4.41347	-2.41123	Predicted	Predicted	Predicted	Predicted	Predicted	Predicted	Predicted	Predicted	Predicted	Predicted	Predicted	Predicted	Predicted	Predicted	Predicted	Predicted	Predicted	Predicted	-2.37002	-1.65568	Predicted	Predicted	-1.83073	1.44475	-2.12444	0.291561	2.2847	-0.882645	-2.42655	2.56936	1.57353	4.17728	1.38085	-0.517889
579	fulvestrant	thiotepa	0.365731	-1.12244	-1.32067	-3.07943	Predicted	-1.54817	-1.10469	Predicted	-0.932034	1.97461	Predicted	-3.37049	3.08799	Predicted	Predicted	Predicted	Predicted	Predicted	Predicted	Predicted	Predicted	Predicted	Predicted	Predicted	Predicted	Predicted	Predicted	Predicted	Predicted	Predicted	Predicted	-5.39138	-4.49108	Predicted	Predicted	-2.59271	-4.54411	2.26767	-4.74088	0.0680428	-8.96815	-5.86692	-7.33696	-3.31255	-3.90574	-6.65408	-1.26415
580	fulvestrant	letrozole	0.680727	-0.38221	2.78394	-0.132748	Predicted	-0.256876	-0.365344	Predicted	1.56881	4.70094	Predicted	-1.81123	5.45882	Predicted	Predicted	Predicted	Predicted	Predicted	Predicted	Predicted	Predicted	Predicted	Predicted	Predicted	Predicted	Predicted	Predicted	Predicted	Predicted	Predicted	Predicted	-0.562644	-0.17595	Predicted	Predicted	1.35075	Predicted	4.39103	-1.35339	2.54992	-4.19909	-3.72372	-4.46219	-2.27008	-1.94776	0.921702	-0.38265
581	fulvestrant	ifosfamide	1.18113	-0.913773	0.07694	0.717404	Predicted	Predicted	0.301981	Predicted	Predicted	3.92523	Predicted	-4.60624	4.06805	Predicted	Predicted	Predicted	Predicted	Predicted	Predicted	Predicted	Predicted	Predicted	Predicted	Predicted	Predicted	Predicted	Predicted	Predicted	Predicted	Predicted	Predicted	4.0555	3.94424	Predicted	Predicted	-1.55708	0.705757	1.68214	0.454294	2.01127	3.24588	4.93485	0.0151667	0.251561	-0.874446	1.85323	-1.99433
582	fulvestrant	temozolomide	-0.980235	-0.782258	3.24345	0.475265	22.5446	1.95053	0.640471	Predicted	2.51457	2.37842	Predicted	-1.22044	-3.19446	Predicted	Predicted	Predicted	Predicted	Predicted	Predicted	Predicted	Predicted	Predicted	Predicted	Predicted	Predicted	Predicted	Predicted	Predicted	Predicted	Predicted	Predicted	-4.56584	-1.6016	Predicted	Predicted	0.531716	1.09978	4.03749	-1.67549	0.0612603	-4.51358	2.45226	-1.77416	2.61102	-1.71013	-0.949009	2.36644
583	fulvestrant	busulfan	-0.0759822	-1.83503	-0.369458	-2.14553	Predicted	-1.64332	-2.3468	Predicted	Predicted	6.16446	Predicted	0.0445601	1.60677	Predicted	Predicted	Predicted	Predicted	Predicted	Predicted	Predicted	Predicted	Predicted	Predicted	Predicted	Predicted	Predicted	Predicted	Predicted	Predicted	Predicted	Predicted	-1.079	-10.0348	Predicted	Predicted	-1.20587	-1.65497	-2.86885	-0.784631	-0.845334	-4.01412	0.0689628	-4.6014	-0.03579	-4.26346	-6.52054	-1.34562
584	fulvestrant	sunitinib	1.85041	-1.15199	0.985782	0.303303	Predicted	0.784989	-1.94654	Predicted	-1.0975	3.41323	Predicted	-4.0839	-2.41163	Predicted	Predicted	Predicted	Predicted	Predicted	Predicted	Predicted	Predicted	Predicted	Predicted	Predicted	Predicted	Predicted	Predicted	Predicted	Predicted	Predicted	Predicted	-3.67363	-4.82976	Predicted	Predicted	1.91213	-0.708334	-0.838029	-4.70639	0.308562	-6.14637	-0.332229	0.18112	1.60327	-4.23885	-0.59147	0.0893174
585	fulvestrant	raloxifene	1.90724	-1.07737	-0.0674925	-1.12974	Predicted	1.56591	3.06309	Predicted	-4.68079	1.01586	Predicted	-0.497996	-13.1434	Predicted	Predicted	Predicted	Predicted	Predicted	Predicted	Predicted	Predicted	Predicted	Predicted	Predicted	Predicted	Predicted	Predicted	Predicted	Predicted	Predicted	Predicted	-2.42727	9.92483	Predicted	Predicted	-2.45619	-1.05936	-2.90626	-1.80317	-2.57544	-0.0311669	-2.08285	-1.68015	2.88911	5.58679	1.91528	-0.448949
586	fulvestrant	celecoxib	0.638436	1.10914	5.04755	2.07309	Predicted	0.314143	-0.458328	Predicted	4.10008	3.72702	Predicted	-2.39654	-2.85179	Predicted	Predicted	Predicted	Predicted	Predicted	Predicted	Predicted	Predicted	Predicted	Predicted	Predicted	Predicted	Predicted	Predicted	Predicted	Predicted	Predicted	Predicted	-4.11807	0.320203	Predicted	Predicted	-0.194117	6.32321	3.52951	-0.322586	1.39679	-4.74431	-2.58617	-1.85285	4.54128	-1.91865	0.446102	1.55725
587	fulvestrant	lenalidomide	0.460928	-3.02496	-2.08806	-2.99365	Predicted	-1.67998	-0.55717	Predicted	-1.59004	-2.51273	Predicted	3.20941	-6.69258	Predicted	Predicted	Predicted	Predicted	Predicted	Predicted	Predicted	Predicted	Predicted	Predicted	Predicted	Predicted	Predicted	Predicted	Predicted	Predicted	Predicted	Predicted	-1.47176	-0.379485	Predicted	Predicted	-1.08893	-1.98836	2.69228	-3.17762	-0.829479	-1.92611	-2.82045	-1.46951	-4.53452	-2.18765	-4.03237	-1.35584
588	fulvestrant	imatinib	-0.947558	-0.292116	0.968196	1.13443	Predicted	9.35574	-1.25117	Predicted	3.22798	3.46706	Predicted	1.59768	-1.41147	Predicted	Predicted	Predicted	Predicted	Predicted	Predicted	Predicted	Predicted	Predicted	Predicted	Predicted	Predicted	Predicted	Predicted	Predicted	Predicted	Predicted	Predicted	3.54099	0.055522	Predicted	Predicted	-1.66189	10.3815	5.82614	-1.38837	2.43502	-4.07467	0.523291	-1.29478	0.687624	1.49634	-1.25143	-1.47774
589	fulvestrant	dacarbazine	2.10176	-2.34458	-1.02031	-0.341161	Predicted	0.53154	-1.5816	Predicted	-2.65288	-0.330531	Predicted	-1.27855	-1.93443	Predicted	Predicted	Predicted	Predicted	Predicted	Predicted	Predicted	Predicted	Predicted	Predicted	Predicted	Predicted	Predicted	Predicted	Predicted	Predicted	Predicted	Predicted	-2.40401	0.481362	Predicted	Predicted	0.0340148	-1.15844	-5.99568	-4.76136	-5.87943	-0.32285	-2.21495	-3.07846	-5.9213	4.01665	-1.59627	-0.211987
590	fulvestrant	methotrexate	-9.50741	Predicted	-6.61608	-5.39541	Predicted	-5.98848	1.35918	Predicted	-6.11785	-4.63056	Predicted	2.69942	8.07887	Predicted	Predicted	Predicted	Predicted	Predicted	Predicted	Predicted	Predicted	Predicted	Predicted	Predicted	Predicted	Predicted	Predicted	Predicted	Predicted	Predicted	Predicted	2.96972	5.35921	Predicted	Predicted	3.38748	-1.47161	-2.23641	3.96777	27.5449	1.28324	Predicted	4.61368	2.70579	7.69252	Predicted	-1.20056
591	fulvestrant	bortezomib	0.721634	Predicted	-0.753974	0.575759	Predicted	4.28205	-1.80368	Predicted	Predicted	0.992441	Predicted	0.716678	6.49579	Predicted	Predicted	Predicted	Predicted	Predicted	Predicted	Predicted	Predicted	Predicted	Predicted	Predicted	Predicted	Predicted	Predicted	Predicted	Predicted	Predicted	Predicted	2.86178	11.4848	Predicted	Predicted	2.83266	-1.62001	4.10667	-0.622827	6.8127	5.70907	3.07497	-0.361146	3.10091	1.10265	Predicted	0.0583074
592	fulvestrant	anastrozole	1.13934	3.12458	0.283817	0.21343	Predicted	-2.57886	-2.66989	Predicted	-1.52662	2.78571	Predicted	2.19609	-0.972855	Predicted	Predicted	Predicted	Predicted	Predicted	Predicted	Predicted	Predicted	Predicted	Predicted	Predicted	Predicted	Predicted	Predicted	Predicted	Predicted	Predicted	Predicted	-3.43249	-1.63903	Predicted	Predicted	-0.720537	-0.277839	1.07557	-0.802989	1.32966	4.78743	-1.6724	-0.499382	-1.73741	0.815286	0.734464	-2.61384
593	fulvestrant	mitotane	-0.0925533	-1.57646	-1.01738	0.120369	Predicted	-1.70999	-2.86749	Predicted	-3.85	4.80205	Predicted	1.82178	-5.98601	Predicted	Predicted	Predicted	Predicted	Predicted	Predicted	Predicted	Predicted	Predicted	Predicted	Predicted	Predicted	Predicted	Predicted	Predicted	Predicted	Predicted	Predicted	-3.23595	-2.31293	Predicted	Predicted	-1.15206	-1.50877	-0.963896	0.272782	0.204257	-3.01701	-0.294443	-0.992544	-2.23458	0.428696	3.65449	-0.829637
594	fulvestrant	dexrazoxane	-4.65224	-4.04857	-4.80209	-1.76532	Predicted	-3.27189	-5.86499	Predicted	-4.78231	-6.16678	Predicted	-7.02704	-4.0869	Predicted	Predicted	Predicted	Predicted	Predicted	Predicted	Predicted	Predicted	Predicted	Predicted	Predicted	Predicted	Predicted	Predicted	Predicted	Predicted	Predicted	Predicted	-7.32699	4.22568	Predicted	Predicted	-1.32383	-4.34055	-12.0757	-10.5691	-3.60165	1.45169	-10.1066	-11.0857	-5.51898	-5.76956	-1.14162	-3.59303
595	fulvestrant	methoxsalen	2.18516	2.11487	4.72867	1.06888	Predicted	1.83911	-3.88282	Predicted	4.4534	1.1502	Predicted	-0.626953	-2.53904	Predicted	Predicted	Predicted	Predicted	Predicted	Predicted	Predicted	Predicted	Predicted	Predicted	Predicted	Predicted	Predicted	Predicted	Predicted	Predicted	Predicted	Predicted	-2.42614	-4.00894	Predicted	Predicted	0.215928	8.3708	1.844	5.93144	2.26277	2.49079	7.69404	1.33194	-0.422549	5.98412	1.62575	-0.872159
596	fulvestrant	amifostine	1.26589	2.47862	0.502338	-1.04892	Predicted	1.21718	3.18618	Predicted	Predicted	1.924	Predicted	-2.22067	-0.655698	Predicted	Predicted	Predicted	Predicted	Predicted	Predicted	Predicted	Predicted	Predicted	Predicted	Predicted	Predicted	Predicted	Predicted	Predicted	Predicted	Predicted	Predicted	6.28136	0.372947	Predicted	Predicted	5.64397	-0.524572	2.4986	3.51597	3.32304	0.335841	Predicted	4.21388	8.75006	0.607386	3.74733	2.34338
597	fulvestrant	gefitinib	2.21975	-0.637255	-3.38552	-8.10244	Predicted	-2.65706	-6.06396	-1.15761	Predicted	-3.66267	Predicted	-1.83603	Predicted	24.9705	Predicted	0.909899	-0.687465	Predicted	Predicted	11.5649	16.5287	Predicted	Predicted	Predicted	Predicted	-3.09024	2.31797	Predicted	Predicted	Predicted	2.71363	-6.07856	-5.47927	Predicted	Predicted	-0.346961	-4.70867	0.603289	-3.68079	-5.18338	-3.2104	-10.6487	-3.63488	-3.26903	-2.11141	1.12602	5.25895
598	fulvestrant	altretamine	2.30444	-1.4624	0.598236	-0.436291	Predicted	2.41785	1.07063	Predicted	-1.54603	0.975402	Predicted	0.461735	-3.92084	Predicted	Predicted	Predicted	Predicted	Predicted	Predicted	Predicted	Predicted	Predicted	Predicted	Predicted	Predicted	Predicted	Predicted	Predicted	Predicted	Predicted	Predicted	0.614439	6.30725	Predicted	Predicted	1.48234	1.20856	0.179096	-1.93898	0.0600918	-1.53879	-0.654088	0.506751	-4.42359	0.954814	-0.00349185	0.1103
599	fulvestrant	teniposide	-3.82723	0.806861	-2.2821	-4.82921	Predicted	7.07263	0.893961	Predicted	-7.06996	3.48509	Predicted	-3.32894	-10.0532	Predicted	Predicted	Predicted	Predicted	Predicted	Predicted	Predicted	Predicted	Predicted	Predicted	Predicted	Predicted	Predicted	Predicted	Predicted	Predicted	Predicted	Predicted	2.05409	4.17592	Predicted	Predicted	3.80394	-8.53272	-4.99915	-3.84483	-4.78345	3.17131	0.36838	-2.95341	-7.08142	2.21199	1.25109	10.6206
600	fulvestrant	chlorambucil	-6.98151	-0.859257	-2.30046	-8.24217	Predicted	-5.26708	-6.8388	Predicted	-5.141	-2.16864	Predicted	-7.79118	-10.0666	Predicted	Predicted	Predicted	Predicted	Predicted	Predicted	Predicted	Predicted	Predicted	Predicted	Predicted	Predicted	Predicted	Predicted	Predicted	Predicted	Predicted	Predicted	-8.94746	-1.27372	Predicted	Predicted	-2.05922	-6.97176	-3.96897	-5.81051	-5.48779	0.53891	-10.9263	-8.19798	-4.75376	-7.50484	-8.97318	-4.8604
601	fulvestrant	exemestane	2.35198	2.13103	-1.49944	-8.42626	Predicted	1.82248	-0.651379	Predicted	-6.60933	-1.34265	Predicted	-0.538967	-9.29021	Predicted	Predicted	Predicted	Predicted	Predicted	Predicted	Predicted	Predicted	Predicted	Predicted	Predicted	Predicted	Predicted	Predicted	Predicted	Predicted	Predicted	Predicted	1.44769	1.56153	Predicted	Predicted	1.36132	1.80294	-2.19437	0.110751	-6.9834	0.270724	-0.913498	-1.75743	-4.25683	0.524156	-1.43533	1.53068
602	fulvestrant	vemurafenib	2.54332	-0.250528	-0.144305	0.475943	Predicted	0.870865	2.74489	Predicted	4.0748	-0.0654199	Predicted	-1.44691	0.541976	Predicted	Predicted	Predicted	Predicted	Predicted	Predicted	Predicted	Predicted	Predicted	Predicted	Predicted	Predicted	Predicted	Predicted	Predicted	Predicted	Predicted	Predicted	-0.667706	5.87795	Predicted	Predicted	1.33097	-1.11577	-1.56132	-1.0947	-2.79978	-0.0734295	-0.278903	8.19615	0.61053	Predicted	0.220754	0.435687
603	fulvestrant	abiraterone	9.97158	-1.99455	-1.82514	1.44115	Predicted	0.16402	-1.14932	Predicted	-1.5892	-2.04917	Predicted	-11.8735	1.26757	Predicted	Predicted	Predicted	Predicted	Predicted	Predicted	Predicted	Predicted	Predicted	Predicted	Predicted	Predicted	Predicted	Predicted	Predicted	Predicted	Predicted	Predicted	4.93276	2.9545	Predicted	Predicted	0.339926	0.393406	1.80427	-2.64611	-5.79944	-3.24406	-2.78806	-3.06232	-4.98638	0.31072	-2.65826	-0.0582826
604	fulvestrant	ruxolitinib	3.09806	3.93168	-1.18435	2.49023	Predicted	1.40425	1.99079	Predicted	1.64437	-2.95388	Predicted	-1.15506	-1.61379	Predicted	Predicted	Predicted	Predicted	Predicted	Predicted	Predicted	Predicted	Predicted	Predicted	Predicted	Predicted	Predicted	Predicted	Predicted	Predicted	Predicted	Predicted	-2.5671	3.74102	Predicted	Predicted	-0.902981	-0.612279	-1.66185	-5.28412	-5.12122	-0.0823806	-1.11381	2.07967	-0.566521	-0.660193	-1.53986	-2.06205
605	fulvestrant	axitinib	1.3515	-2.46835	-2.99028	-0.581958	Predicted	2.05469	-1.40595	Predicted	3.45354	1.40131	Predicted	-1.53172	-4.09269	Predicted	Predicted	Predicted	Predicted	Predicted	Predicted	Predicted	Predicted	Predicted	Predicted	Predicted	Predicted	Predicted	Predicted	Predicted	Predicted	Predicted	Predicted	1.745	4.11108	Predicted	Predicted	2.25371	-2.10122	-0.552712	-3.19629	-0.752408	-2.13908	-1.16793	-1.76913	-6.58506	-0.206208	-3.5105	-2.54493
606	fulvestrant	crizotinib	3.02772	-0.281263	-1.09525	-1.42117	Predicted	6.90454	3.01972	Predicted	3.13428	-2.55338	Predicted	-1.99544	-2.29146	Predicted	Predicted	Predicted	Predicted	Predicted	Predicted	Predicted	Predicted	Predicted	Predicted	Predicted	Predicted	Predicted	Predicted	Predicted	Predicted	Predicted	Predicted	3.36544	Predicted	Predicted	Predicted	0.330645	-1.46485	-3.28795	-5.34159	-2.0819	-5.99623	-1.16078	-1.9606	-0.607519	-0.935251	-4.19691	-2.61092
607	fulvestrant	decitabine	Predicted	Predicted	Predicted	Predicted	Predicted	Predicted	Predicted	Predicted	Predicted	Predicted	Predicted	Predicted	Predicted	Predicted	Predicted	Predicted	Predicted	Predicted	Predicted	Predicted	Predicted	Predicted	Predicted	Predicted	Predicted	Predicted	Predicted	Predicted	Predicted	Predicted	Predicted	Predicted	Predicted	Predicted	Predicted	Predicted	Predicted	Predicted	Predicted	Predicted	Predicted	Predicted	Predicted	Predicted	Predicted	Predicted	Predicted
608	fulvestrant	dovitinib	Predicted	Predicted	Predicted	Predicted	Predicted	Predicted	Predicted	Predicted	Predicted	Predicted	Predicted	Predicted	Predicted	Predicted	Predicted	Predicted	Predicted	Predicted	Predicted	Predicted	Predicted	Predicted	Predicted	Predicted	Predicted	Predicted	Predicted	Predicted	Predicted	Predicted	Predicted	Predicted	Predicted	Predicted	Predicted	Predicted	Predicted	Predicted	Predicted	Predicted	Predicted	Predicted	Predicted	Predicted	Predicted	Predicted	Predicted
609	fulvestrant	embelin	Predicted	Predicted	Predicted	Predicted	Predicted	Predicted	Predicted	Predicted	Predicted	Predicted	Predicted	Predicted	Predicted	Predicted	Predicted	Predicted	Predicted	Predicted	Predicted	Predicted	Predicted	Predicted	Predicted	Predicted	Predicted	Predicted	Predicted	Predicted	Predicted	Predicted	Predicted	Predicted	Predicted	Predicted	Predicted	Predicted	Predicted	Predicted	Predicted	Predicted	Predicted	Predicted	Predicted	Predicted	Predicted	Predicted	Predicted
610	fulvestrant	enmd-2076	Predicted	Predicted	Predicted	Predicted	Predicted	Predicted	Predicted	Predicted	Predicted	Predicted	Predicted	Predicted	Predicted	Predicted	Predicted	Predicted	Predicted	Predicted	Predicted	Predicted	Predicted	Predicted	Predicted	Predicted	Predicted	Predicted	Predicted	Predicted	Predicted	Predicted	Predicted	Predicted	Predicted	Predicted	Predicted	Predicted	Predicted	Predicted	Predicted	Predicted	Predicted	Predicted	Predicted	Predicted	Predicted	Predicted	Predicted
611	fulvestrant	etoposide	Predicted	Predicted	Predicted	Predicted	Predicted	Predicted	Predicted	Predicted	Predicted	Predicted	Predicted	Predicted	Predicted	Predicted	Predicted	Predicted	Predicted	Predicted	Predicted	Predicted	Predicted	Predicted	Predicted	Predicted	Predicted	Predicted	Predicted	Predicted	Predicted	Predicted	Predicted	Predicted	Predicted	Predicted	Predicted	Predicted	Predicted	Predicted	Predicted	Predicted	Predicted	Predicted	Predicted	Predicted	Predicted	Predicted	Predicted
612	fulvestrant	gemcitabine	Predicted	Predicted	Predicted	Predicted	Predicted	Predicted	Predicted	Predicted	Predicted	Predicted	Predicted	Predicted	Predicted	Predicted	Predicted	Predicted	Predicted	Predicted	Predicted	Predicted	Predicted	Predicted	Predicted	Predicted	Predicted	Predicted	Predicted	Predicted	Predicted	Predicted	Predicted	Predicted	Predicted	Predicted	Predicted	Predicted	Predicted	Predicted	Predicted	Predicted	Predicted	Predicted	Predicted	Predicted	Predicted	Predicted	Predicted
613	fulvestrant	indole-3-carbinol	Predicted	Predicted	Predicted	Predicted	Predicted	Predicted	Predicted	Predicted	Predicted	Predicted	Predicted	Predicted	Predicted	Predicted	Predicted	Predicted	Predicted	Predicted	Predicted	Predicted	Predicted	Predicted	Predicted	Predicted	Predicted	Predicted	Predicted	Predicted	Predicted	Predicted	Predicted	Predicted	Predicted	Predicted	Predicted	Predicted	Predicted	Predicted	Predicted	Predicted	Predicted	Predicted	Predicted	Predicted	Predicted	Predicted	Predicted
614	fulvestrant	ku-0063794	Predicted	Predicted	Predicted	Predicted	Predicted	Predicted	Predicted	Predicted	Predicted	Predicted	Predicted	Predicted	Predicted	Predicted	Predicted	Predicted	Predicted	Predicted	Predicted	Predicted	Predicted	Predicted	Predicted	Predicted	Predicted	Predicted	Predicted	Predicted	Predicted	Predicted	Predicted	Predicted	Predicted	Predicted	Predicted	Predicted	Predicted	Predicted	Predicted	Predicted	Predicted	Predicted	Predicted	Predicted	Predicted	Predicted	Predicted
615	fulvestrant	pazopanib	Predicted	Predicted	Predicted	Predicted	Predicted	Predicted	Predicted	Predicted	Predicted	Predicted	Predicted	Predicted	Predicted	Predicted	Predicted	Predicted	Predicted	Predicted	Predicted	Predicted	Predicted	Predicted	Predicted	Predicted	Predicted	Predicted	Predicted	Predicted	Predicted	Predicted	Predicted	Predicted	Predicted	Predicted	Predicted	Predicted	Predicted	Predicted	Predicted	Predicted	Predicted	Predicted	Predicted	Predicted	Predicted	Predicted	Predicted
616	fulvestrant	pf-562271	Predicted	Predicted	Predicted	Predicted	Predicted	Predicted	Predicted	Predicted	Predicted	Predicted	Predicted	Predicted	Predicted	Predicted	Predicted	Predicted	Predicted	Predicted	Predicted	Predicted	Predicted	Predicted	Predicted	Predicted	Predicted	Predicted	Predicted	Predicted	Predicted	Predicted	Predicted	Predicted	Predicted	Predicted	Predicted	Predicted	Predicted	Predicted	Predicted	Predicted	Predicted	Predicted	Predicted	Predicted	Predicted	Predicted	Predicted
617	fulvestrant	pioglitazone	Predicted	Predicted	Predicted	Predicted	Predicted	Predicted	Predicted	Predicted	Predicted	Predicted	Predicted	Predicted	Predicted	Predicted	Predicted	Predicted	Predicted	Predicted	Predicted	Predicted	Predicted	Predicted	Predicted	Predicted	Predicted	Predicted	Predicted	Predicted	Predicted	Predicted	Predicted	Predicted	Predicted	Predicted	Predicted	Predicted	Predicted	Predicted	Predicted	Predicted	Predicted	Predicted	Predicted	Predicted	Predicted	Predicted	Predicted
618	fulvestrant	plx-4720	Predicted	Predicted	Predicted	Predicted	Predicted	Predicted	Predicted	Predicted	Predicted	Predicted	Predicted	Predicted	Predicted	Predicted	Predicted	Predicted	Predicted	Predicted	Predicted	Predicted	Predicted	Predicted	Predicted	Predicted	Predicted	Predicted	Predicted	Predicted	Predicted	Predicted	Predicted	Predicted	Predicted	Predicted	Predicted	Predicted	Predicted	Predicted	Predicted	Predicted	Predicted	Predicted	Predicted	Predicted	Predicted	Predicted	Predicted
619	fulvestrant	tipifarnib	Predicted	Predicted	Predicted	Predicted	Predicted	Predicted	Predicted	Predicted	Predicted	Predicted	Predicted	Predicted	Predicted	Predicted	Predicted	Predicted	Predicted	Predicted	Predicted	Predicted	Predicted	Predicted	Predicted	Predicted	Predicted	Predicted	Predicted	Predicted	Predicted	Predicted	Predicted	Predicted	Predicted	Predicted	Predicted	Predicted	Predicted	Predicted	Predicted	Predicted	Predicted	Predicted	Predicted	Predicted	Predicted	Predicted	Predicted
620	fulvestrant	veliparib	Predicted	Predicted	Predicted	Predicted	Predicted	Predicted	Predicted	Predicted	Predicted	Predicted	Predicted	Predicted	Predicted	Predicted	Predicted	Predicted	Predicted	Predicted	Predicted	Predicted	Predicted	Predicted	Predicted	Predicted	Predicted	Predicted	Predicted	Predicted	Predicted	Predicted	Predicted	Predicted	Predicted	Predicted	Predicted	Predicted	Predicted	Predicted	Predicted	Predicted	Predicted	Predicted	Predicted	Predicted	Predicted	Predicted	Predicted
621	fulvestrant	vincristine	Predicted	Predicted	Predicted	Predicted	Predicted	Predicted	Predicted	Predicted	Predicted	Predicted	Predicted	Predicted	Predicted	Predicted	Predicted	Predicted	Predicted	Predicted	Predicted	Predicted	Predicted	Predicted	Predicted	Predicted	Predicted	Predicted	Predicted	Predicted	Predicted	Predicted	Predicted	Predicted	Predicted	Predicted	Predicted	Predicted	Predicted	Predicted	Predicted	Predicted	Predicted	Predicted	Predicted	Predicted	Predicted	Predicted	Predicted
622	fulvestrant	vx-702	Predicted	Predicted	Predicted	Predicted	Predicted	Predicted	Predicted	Predicted	Predicted	Predicted	Predicted	Predicted	Predicted	Predicted	Predicted	Predicted	Predicted	Predicted	Predicted	Predicted	Predicted	Predicted	Predicted	Predicted	Predicted	Predicted	Predicted	Predicted	Predicted	Predicted	Predicted	Predicted	Predicted	Predicted	Predicted	Predicted	Predicted	Predicted	Predicted	Predicted	Predicted	Predicted	Predicted	Predicted	Predicted	Predicted	Predicted
623	fulvestrant	enzastaurin	Predicted	Predicted	Predicted	Predicted	Predicted	Predicted	Predicted	Predicted	Predicted	Predicted	Predicted	Predicted	Predicted	Predicted	Predicted	Predicted	Predicted	Predicted	Predicted	Predicted	Predicted	Predicted	Predicted	Predicted	Predicted	Predicted	Predicted	Predicted	Predicted	Predicted	Predicted	Predicted	Predicted	Predicted	Predicted	Predicted	Predicted	Predicted	Predicted	Predicted	Predicted	Predicted	Predicted	Predicted	Predicted	Predicted	Predicted
624	fulvestrant	erlotinib	Predicted	Predicted	Predicted	Predicted	Predicted	Predicted	Predicted	Predicted	Predicted	Predicted	Predicted	Predicted	Predicted	Predicted	Predicted	Predicted	Predicted	Predicted	Predicted	Predicted	Predicted	Predicted	Predicted	Predicted	Predicted	Predicted	Predicted	Predicted	Predicted	Predicted	Predicted	Predicted	Predicted	Predicted	Predicted	Predicted	Predicted	Predicted	Predicted	Predicted	Predicted	Predicted	Predicted	Predicted	Predicted	Predicted	Predicted
625	fulvestrant	bms-536924	Predicted	Predicted	Predicted	Predicted	Predicted	Predicted	Predicted	Predicted	Predicted	Predicted	Predicted	Predicted	Predicted	Predicted	Predicted	Predicted	Predicted	Predicted	Predicted	Predicted	Predicted	Predicted	Predicted	Predicted	Predicted	Predicted	Predicted	Predicted	Predicted	Predicted	Predicted	Predicted	Predicted	Predicted	Predicted	Predicted	Predicted	Predicted	Predicted	Predicted	Predicted	Predicted	Predicted	Predicted	Predicted	Predicted	Predicted
626	fulvestrant	dorsomorphin	Predicted	Predicted	Predicted	Predicted	Predicted	Predicted	Predicted	Predicted	Predicted	Predicted	Predicted	Predicted	Predicted	Predicted	Predicted	Predicted	Predicted	Predicted	Predicted	Predicted	Predicted	Predicted	Predicted	Predicted	Predicted	Predicted	Predicted	Predicted	Predicted	Predicted	Predicted	Predicted	Predicted	Predicted	Predicted	Predicted	Predicted	Predicted	Predicted	Predicted	Predicted	Predicted	Predicted	Predicted	Predicted	Predicted	Predicted
627	fulvestrant	palbociclib	Predicted	Predicted	Predicted	Predicted	Predicted	Predicted	Predicted	Predicted	Predicted	Predicted	Predicted	Predicted	Predicted	Predicted	Predicted	Predicted	Predicted	Predicted	Predicted	Predicted	Predicted	Predicted	Predicted	Predicted	Predicted	Predicted	Predicted	Predicted	Predicted	Predicted	Predicted	Predicted	Predicted	Predicted	Predicted	Predicted	Predicted	Predicted	Predicted	Predicted	Predicted	Predicted	Predicted	Predicted	Predicted	Predicted	Predicted
628	fulvestrant	midostaurin	Predicted	Predicted	Predicted	Predicted	Predicted	Predicted	Predicted	Predicted	Predicted	Predicted	Predicted	Predicted	Predicted	Predicted	Predicted	Predicted	Predicted	Predicted	Predicted	Predicted	Predicted	Predicted	Predicted	Predicted	Predicted	Predicted	Predicted	Predicted	Predicted	Predicted	Predicted	Predicted	Predicted	Predicted	Predicted	Predicted	Predicted	Predicted	Predicted	Predicted	Predicted	Predicted	Predicted	Predicted	Predicted	Predicted	Predicted
629	fulvestrant	bi-78d3	Predicted	Predicted	Predicted	Predicted	Predicted	Predicted	Predicted	Predicted	Predicted	Predicted	Predicted	Predicted	Predicted	Predicted	Predicted	Predicted	Predicted	Predicted	Predicted	Predicted	Predicted	Predicted	Predicted	Predicted	Predicted	Predicted	Predicted	Predicted	Predicted	Predicted	Predicted	Predicted	Predicted	Predicted	Predicted	Predicted	Predicted	Predicted	Predicted	Predicted	Predicted	Predicted	Predicted	Predicted	Predicted	Predicted	Predicted
630	fulvestrant	nilutamide	Predicted	Predicted	Predicted	Predicted	Predicted	Predicted	Predicted	Predicted	Predicted	Predicted	Predicted	Predicted	Predicted	Predicted	Predicted	Predicted	Predicted	Predicted	Predicted	Predicted	Predicted	Predicted	Predicted	Predicted	Predicted	Predicted	Predicted	Predicted	Predicted	Predicted	Predicted	Predicted	Predicted	Predicted	Predicted	Predicted	Predicted	Predicted	Predicted	Predicted	Predicted	Predicted	Predicted	Predicted	Predicted	Predicted	Predicted
631	fulvestrant	lestaurtinib	Predicted	Predicted	Predicted	Predicted	Predicted	Predicted	Predicted	Predicted	Predicted	Predicted	Predicted	Predicted	Predicted	Predicted	Predicted	Predicted	Predicted	Predicted	Predicted	Predicted	Predicted	Predicted	Predicted	Predicted	Predicted	Predicted	Predicted	Predicted	Predicted	Predicted	Predicted	Predicted	Predicted	Predicted	Predicted	Predicted	Predicted	Predicted	Predicted	Predicted	Predicted	Predicted	Predicted	Predicted	Predicted	Predicted	Predicted
632	fulvestrant	lfm-a13	Predicted	Predicted	Predicted	Predicted	Predicted	Predicted	Predicted	Predicted	Predicted	Predicted	Predicted	Predicted	Predicted	Predicted	Predicted	Predicted	Predicted	Predicted	Predicted	Predicted	Predicted	Predicted	Predicted	Predicted	Predicted	Predicted	Predicted	Predicted	Predicted	Predicted	Predicted	Predicted	Predicted	Predicted	Predicted	Predicted	Predicted	Predicted	Predicted	Predicted	Predicted	Predicted	Predicted	Predicted	Predicted	Predicted	Predicted
633	fulvestrant	sns-314	Predicted	Predicted	Predicted	Predicted	Predicted	Predicted	Predicted	Predicted	Predicted	Predicted	Predicted	Predicted	Predicted	Predicted	Predicted	Predicted	Predicted	Predicted	Predicted	Predicted	Predicted	Predicted	Predicted	Predicted	Predicted	Predicted	Predicted	Predicted	Predicted	Predicted	Predicted	Predicted	Predicted	Predicted	Predicted	Predicted	Predicted	Predicted	Predicted	Predicted	Predicted	Predicted	Predicted	Predicted	Predicted	Predicted	Predicted
634	fulvestrant	vatalanib	Predicted	Predicted	Predicted	Predicted	Predicted	Predicted	Predicted	Predicted	Predicted	Predicted	Predicted	Predicted	Predicted	Predicted	Predicted	Predicted	Predicted	Predicted	Predicted	Predicted	Predicted	Predicted	Predicted	Predicted	Predicted	Predicted	Predicted	Predicted	Predicted	Predicted	Predicted	Predicted	Predicted	Predicted	Predicted	Predicted	Predicted	Predicted	Predicted	Predicted	Predicted	Predicted	Predicted	Predicted	Predicted	Predicted	Predicted
635	docetaxel	nilotinib	9.13425	-1.15999	11.7551	0.177837	Predicted	14.0562	9.41622	Predicted	1.7299	4.10682	Predicted	12.0352	15.2598	Predicted	Predicted	Predicted	Predicted	Predicted	Predicted	Predicted	Predicted	Predicted	Predicted	Predicted	Predicted	Predicted	Predicted	Predicted	Predicted	Predicted	Predicted	11.16	11.576	Predicted	Predicted	0.363626	12.7847	0.615327	4.40718	3.44902	23.7095	0.200785	23.0712	15.1633	0.744321	12.9938	6.85252
636	docetaxel	cyclophosphamide	-5.97963	-2.61461	-7.04376	-2.71311	Predicted	Predicted	-5.31722	Predicted	-5.8997	-3.80317	Predicted	1.13696	3.40238	Predicted	Predicted	Predicted	Predicted	Predicted	Predicted	Predicted	Predicted	Predicted	Predicted	Predicted	Predicted	Predicted	Predicted	Predicted	Predicted	Predicted	Predicted	-5.20985	Predicted	Predicted	Predicted	-1.43666	-0.614019	-4.0806	-1.42998	0.175728	-1.56665	4.68107	-0.882154	-9.5268	-1.8385	-1.56255	-1.17217
637	docetaxel	thiotepa	-3.68259	-7.5428	-1.77151	-3.91922	Predicted	-5.38851	-5.1932	Predicted	Predicted	-6.01418	Predicted	-8.45575	-5.12731	Predicted	Predicted	Predicted	Predicted	Predicted	Predicted	Predicted	Predicted	Predicted	Predicted	Predicted	Predicted	Predicted	Predicted	Predicted	Predicted	Predicted	Predicted	-0.701415	-2.87477	Predicted	Predicted	2.80648	1.16645	-1.31744	1.31118	-2.86209	1.27795	-0.0472534	3.56517	-1.99877	-6.13618	-8.83359	1.6872
638	docetaxel	letrozole	3.52109	0.83599	-0.428326	0.706861	Predicted	1.28609	-0.518532	Predicted	0.871168	5.68793	Predicted	2.21015	0.41882	Predicted	Predicted	Predicted	Predicted	Predicted	Predicted	Predicted	Predicted	Predicted	Predicted	Predicted	Predicted	Predicted	Predicted	Predicted	Predicted	Predicted	Predicted	9.22759	2.49922	Predicted	Predicted	-1.66096	3.69121	0.705908	1.66112	0.867515	6.47738	0.757089	11.7089	-1.08649	1.20814	2.65043	1.27386
639	docetaxel	ifosfamide	-3.91266	-3.53121	-3.63881	-2.31272	Predicted	-1.78079	Predicted	Predicted	-1.23434	3.16015	Predicted	2.35145	-1.07585	Predicted	Predicted	Predicted	Predicted	Predicted	Predicted	Predicted	Predicted	Predicted	Predicted	Predicted	Predicted	Predicted	Predicted	Predicted	Predicted	Predicted	Predicted	8.99957	-4.29455	Predicted	Predicted	0.62935	4.3204	1.08862	-5.21391	-0.494153	-2.51525	-4.73793	2.58291	-7.66375	0.815265	3.80827	-3.06634
640	docetaxel	temozolomide	2.80931	-0.371077	-2.25545	-1.0064	0.447024	-0.885802	-1.60097	Predicted	-0.512541	Predicted	Predicted	1.90954	2.59721	Predicted	Predicted	Predicted	Predicted	Predicted	Predicted	Predicted	Predicted	Predicted	Predicted	Predicted	Predicted	Predicted	Predicted	Predicted	Predicted	Predicted	Predicted	3.03434	-0.150754	Predicted	Predicted	0.790315	4.94083	-1.33584	3.65589	-1.56335	5.47791	2.04314	3.40654	1.11392	-1.33322	0.428802	5.79733
641	docetaxel	busulfan	-3.9151	-3.60074	0.770976	-2.01603	Predicted	1.94438	-3.08374	Predicted	-3.29327	-0.162101	Predicted	-0.883695	-0.445902	Predicted	Predicted	Predicted	Predicted	Predicted	Predicted	Predicted	Predicted	Predicted	Predicted	Predicted	Predicted	Predicted	Predicted	Predicted	Predicted	Predicted	Predicted	-3.222	2.24726	Predicted	Predicted	-2.29457	-4.68021	-6.48851	1.34821	0.613724	5.53376	-1.40897	Predicted	Predicted	-8.50942	-4.31548	-2.61651
642	docetaxel	sunitinib	0.0941484	6.40383	13.1205	-0.123776	Predicted	5.96598	11.7901	Predicted	1.26833	-1.84338	Predicted	8.66984	5.52448	Predicted	Predicted	Predicted	Predicted	Predicted	Predicted	Predicted	Predicted	Predicted	Predicted	Predicted	Predicted	Predicted	Predicted	Predicted	Predicted	Predicted	Predicted	17.4246	11.095	Predicted	Predicted	1.32754	-1.33629	-1.76466	1.69563	-2.62786	7.6541	-2.2044	10.7136	1.08075	6.33278	10.3114	2.40667
643	docetaxel	raloxifene	4.63826	-1.3454	-1.14078	0.97344	Predicted	5.42351	11.3792	Predicted	2.66513	6.43227	Predicted	0.86311	-6.3941	Predicted	Predicted	Predicted	Predicted	Predicted	Predicted	Predicted	Predicted	Predicted	Predicted	Predicted	Predicted	Predicted	Predicted	Predicted	Predicted	Predicted	Predicted	20.37	4.26552	Predicted	Predicted	0.111263	-3.43474	-0.6212	-0.481089	-1.53849	18.8243	-0.655272	18.6512	1.8089	5.82965	14.1175	-2.99396
644	docetaxel	celecoxib	0.275303	3.76545	10.8029	7.37842	Predicted	5.92086	9.41136	Predicted	-1.12126	3.15517	Predicted	7.90086	10.1716	Predicted	Predicted	Predicted	Predicted	Predicted	Predicted	Predicted	Predicted	Predicted	Predicted	Predicted	Predicted	Predicted	Predicted	Predicted	Predicted	Predicted	Predicted	29.3246	14.7003	Predicted	Predicted	5.63641	9.17066	0.997255	5.87374	-0.503239	25.642	0.822025	17.7454	13.6958	11.2065	10.1591	1.68846
645	docetaxel	lenalidomide	-12.6328	-10.5458	-4.94008	-5.79672	Predicted	-3.26867	-5.23093	Predicted	-4.64892	-9.72332	Predicted	-9.91419	-8.55294	Predicted	Predicted	Predicted	Predicted	Predicted	Predicted	Predicted	Predicted	Predicted	Predicted	Predicted	Predicted	Predicted	Predicted	Predicted	Predicted	Predicted	Predicted	-1.85883	-0.10372	Predicted	Predicted	-1.0408	-8.10636	5.22242	1.65684	-2.14824	-2.9802	-0.578302	-1.7947	-9.7985	-11.0276	-5.9978	-9.7073
646	docetaxel	imatinib	11.4667	11.3765	13.2379	3.76195	Predicted	14.4325	11.8046	Predicted	0.881579	1.46223	Predicted	11.0859	16.6066	Predicted	Predicted	Predicted	Predicted	Predicted	Predicted	Predicted	Predicted	Predicted	Predicted	Predicted	Predicted	Predicted	Predicted	Predicted	Predicted	Predicted	Predicted	14.8124	20.4614	Predicted	Predicted	8.89713	15.478	9.0878	17.6595	0.86842	30.4876	10.6386	25.911	15.8135	14.3902	15.8481	4.9959
647	docetaxel	dacarbazine	-3.62006	-7.45022	-6.04852	-4.37309	Predicted	-2.22235	-4.8054	Predicted	-8.77916	-8.24085	Predicted	-2.53317	-6.17405	Predicted	Predicted	Predicted	Predicted	Predicted	Predicted	Predicted	Predicted	Predicted	Predicted	Predicted	Predicted	Predicted	Predicted	Predicted	Predicted	Predicted	Predicted	-3.15423	-1.05374	Predicted	Predicted	-2.69249	-7.21945	1.6952	-4.77384	-6.92266	-2.69722	-0.294277	-1.16514	-12.2778	-3.29879	-2.80727	-8.12541
648	docetaxel	methotrexate	-6.50399	0.751924	3.63782	-8.29765	Predicted	-4.45061	0.112249	Predicted	0.329481	-3.25199	Predicted	-2.5658	2.88847	Predicted	Predicted	Predicted	Predicted	Predicted	Predicted	Predicted	Predicted	Predicted	Predicted	Predicted	Predicted	Predicted	Predicted	Predicted	Predicted	Predicted	Predicted	0.098984	1.62143	Predicted	Predicted	-1.40342	-4.53676	-3.60205	-2.49341	0.933961	3.36592	1.23574	13.2213	1.66007	4.37172	1.66671	-1.77711
649	docetaxel	bortezomib	-4.46688	-5.17528	-9.88387	Predicted	Predicted	Predicted	-5.55764	Predicted	-4.95208	-3.2702	Predicted	-5.95491	-10.0203	Predicted	Predicted	Predicted	Predicted	Predicted	Predicted	Predicted	Predicted	Predicted	Predicted	Predicted	Predicted	Predicted	Predicted	Predicted	Predicted	Predicted	Predicted	-7.50804	-6.50139	Predicted	Predicted	-3.26307	-3.94314	-0.537847	-0.256934	-3.58148	-11.4117	-1.34837	-5.02759	-3.35606	-6.7115	-4.77985	-1.59551
650	docetaxel	anastrozole	6.92905	-0.130203	0.984895	-0.778725	Predicted	-1.68419	0.278883	Predicted	-1.96647	5.46814	Predicted	-0.467701	2.00783	Predicted	Predicted	Predicted	Predicted	Predicted	Predicted	Predicted	Predicted	Predicted	Predicted	Predicted	Predicted	Predicted	Predicted	Predicted	Predicted	Predicted	Predicted	13.9935	2.24754	Predicted	Predicted	0.453841	0.926883	-0.803387	4.00445	1.79615	6.06047	1.25094	18.1328	-1.10646	-2.26727	1.73117	3.21261
651	docetaxel	mitotane	5.27222	0.524636	16.9914	-2.25392	Predicted	2.10168	-0.441005	Predicted	-3.30892	3.01558	Predicted	4.27526	-4.52931	Predicted	Predicted	Predicted	Predicted	Predicted	Predicted	Predicted	Predicted	Predicted	Predicted	Predicted	Predicted	Predicted	Predicted	Predicted	Predicted	Predicted	Predicted	24.073	25.9963	Predicted	Predicted	0.177075	0.485147	1.66267	3.56405	-0.824452	6.76897	4.62107	17.5011	1.89669	8.16213	0.192481	-0.147159
652	docetaxel	dexrazoxane	-8.46745	-9.72338	-8.9332	-5.56439	Predicted	-8.29154	-12.2343	Predicted	-11.6532	-12.2057	Predicted	-11.381	-8.25883	Predicted	Predicted	Predicted	Predicted	Predicted	Predicted	Predicted	Predicted	Predicted	Predicted	Predicted	Predicted	Predicted	Predicted	Predicted	Predicted	Predicted	Predicted	-3.04214	-8.99407	Predicted	Predicted	-5.3334	-9.30581	-11.9534	-8.12659	-6.00235	-8.12209	-9.46281	-4.84093	-9.73598	-14.4435	-6.25549	-10.4773
653	docetaxel	methoxsalen	Predicted	-5.41579	-6.14416	-5.34349	Predicted	-13.1873	Predicted	Predicted	-5.93845	-3.16055	Predicted	-7.23009	-5.72428	Predicted	Predicted	Predicted	Predicted	Predicted	Predicted	Predicted	Predicted	Predicted	Predicted	Predicted	Predicted	Predicted	Predicted	Predicted	Predicted	Predicted	Predicted	Predicted	-4.04756	Predicted	Predicted	-2.37467	-3.95628	-7.09671	-4.16798	2.30367	-9.39078	1.48555	Predicted	-12.1376	-8.95133	0.633034	2.33771
654	docetaxel	amifostine	-5.40379	-7.60441	-1.37745	Predicted	Predicted	-6.69462	-2.85324	Predicted	-1.04972	-4.17349	Predicted	-6.60389	0.938672	Predicted	Predicted	Predicted	Predicted	Predicted	Predicted	Predicted	Predicted	Predicted	Predicted	Predicted	Predicted	Predicted	Predicted	Predicted	Predicted	Predicted	Predicted	18.4838	-3.80301	Predicted	Predicted	-3.54188	-0.658175	0.206672	1.55167	-4.92361	2.86288	3.61181	1.69254	-3.04616	-7.24175	0.129923	-1.07194
655	docetaxel	gefitinib	9.66069	6.7068	6.17184	5.51132	Predicted	10.2367	6.57471	Predicted	6.74738	-0.0450566	Predicted	9.59971	1.19543	Predicted	Predicted	Predicted	Predicted	Predicted	Predicted	Predicted	Predicted	Predicted	Predicted	Predicted	Predicted	Predicted	Predicted	Predicted	Predicted	Predicted	Predicted	11.5556	6.18397	Predicted	Predicted	4.0927	3.89647	6.37644	2.78585	-5.2234	17.7827	10.9866	13.7384	4.20406	12.005	6.29308	4.4469
656	docetaxel	altretamine	-1.15024	-2.90367	-1.22564	-3.31695	Predicted	2.18115	-1.3001	Predicted	2.72346	-7.7252	Predicted	3.38812	-0.85385	Predicted	Predicted	Predicted	Predicted	Predicted	Predicted	Predicted	Predicted	Predicted	Predicted	Predicted	Predicted	Predicted	Predicted	Predicted	Predicted	Predicted	Predicted	4.00219	4.28582	Predicted	Predicted	2.21401	-5.12847	9.18816	-0.514007	-1.38708	-0.156773	1.88799	4.62988	-12.6735	-4.92159	2.12217	-3.96164
657	docetaxel	teniposide	-17.195	-6.15828	-8.55725	-7.66824	Predicted	-1.71905	-5.02556	Predicted	-8.76277	-15.3863	Predicted	-11.1153	-14.604	Predicted	Predicted	Predicted	Predicted	Predicted	Predicted	Predicted	Predicted	Predicted	Predicted	Predicted	Predicted	Predicted	Predicted	Predicted	Predicted	Predicted	Predicted	-2.63526	Predicted	Predicted	Predicted	-4.26012	-6.15918	-4.39639	-6.31441	-5.0285	-4.71709	-1.07257	-0.608898	-11.8172	-18.7986	-4.14872	-14.1025
658	docetaxel	chlorambucil	-13.9224	-6.61961	-7.94721	-4.97899	Predicted	-8.13265	-6.32501	Predicted	-13.9909	-13.9214	Predicted	-11.1329	-12.5141	Predicted	Predicted	Predicted	Predicted	Predicted	Predicted	Predicted	Predicted	Predicted	Predicted	Predicted	Predicted	Predicted	Predicted	Predicted	Predicted	Predicted	Predicted	-7.04155	-7.3779	Predicted	Predicted	-8.3993	-10.7149	-3.25019	-7.53717	-6.57199	0.623692	-6.0748	-1.74943	-8.66749	-13.6671	-7.40381	-11.7221
659	docetaxel	exemestane	-4.62322	-8.85763	-3.08212	-10.338	Predicted	-1.69281	-4.88546	Predicted	-9.52596	-8.26143	Predicted	-2.45545	-12.8536	Predicted	Predicted	Predicted	Predicted	Predicted	Predicted	Predicted	Predicted	Predicted	Predicted	Predicted	Predicted	Predicted	Predicted	Predicted	Predicted	Predicted	Predicted	2.17128	-2.91204	Predicted	Predicted	-0.686606	-4.11113	1.73931	-6.28527	-4.70422	-0.225398	1.08044	0.44378	-7.14143	-7.63838	-1.16769	-5.99643
660	docetaxel	vemurafenib	13.0121	-7.77837	-1.21517	-3.73029	Predicted	8.80432	17.3883	Predicted	9.50464	15.4017	Predicted	11.1866	-0.355045	Predicted	Predicted	Predicted	Predicted	Predicted	Predicted	Predicted	Predicted	Predicted	Predicted	Predicted	Predicted	Predicted	Predicted	Predicted	Predicted	Predicted	Predicted	19.7583	16.8319	Predicted	Predicted	9.55935	3.73314	-10.3591	-11.5943	2.20157	25.6634	12.6959	15.4659	5.3924	Predicted	20.3676	2.40353
661	docetaxel	abiraterone	14.921	7.24969	10.084	1.00304	Predicted	20.0261	16.8392	Predicted	9.41888	14.1638	Predicted	12.5737	9.01417	Predicted	Predicted	Predicted	Predicted	Predicted	Predicted	Predicted	Predicted	Predicted	Predicted	Predicted	Predicted	Predicted	Predicted	Predicted	Predicted	Predicted	Predicted	18.977	17.4501	Predicted	Predicted	11.1598	15.6609	0.670798	6.405	-2.13641	14.546	12.0116	16.1732	10.6522	20.1095	17.1922	13.0079
662	docetaxel	ruxolitinib	14.0373	6.44793	8.74658	-3.42004	Predicted	8.56967	8.89491	Predicted	3.97458	2.96121	Predicted	14.3054	10.4444	Predicted	Predicted	Predicted	Predicted	Predicted	Predicted	Predicted	Predicted	Predicted	Predicted	Predicted	Predicted	Predicted	Predicted	Predicted	Predicted	Predicted	Predicted	11.3401	14.6623	Predicted	Predicted	3.57588	1.85545	-6.45344	-5.53126	-4.46644	9.45548	0.228029	11.0587	8.59835	15.6737	2.92168	2.37106
663	docetaxel	axitinib	13.3993	2.6099	3.49419	-1.09501	Predicted	6.60934	8.64434	Predicted	7.96131	-0.674196	Predicted	4.19448	2.37369	Predicted	Predicted	Predicted	Predicted	Predicted	Predicted	Predicted	Predicted	Predicted	Predicted	Predicted	Predicted	Predicted	Predicted	Predicted	Predicted	Predicted	Predicted	2.17895	14.2286	Predicted	Predicted	4.20646	-3.41269	-7.35096	2.08273	-2.07537	6.03679	0.280906	10.6233	2.22953	11.7447	5.93311	-0.759165
664	docetaxel	crizotinib	5.0605	-2.78011	3.39785	-5.20624	Predicted	3.59153	9.88977	Predicted	-0.0469042	2.5252	Predicted	3.53197	-3.06408	Predicted	Predicted	Predicted	Predicted	Predicted	Predicted	Predicted	Predicted	Predicted	Predicted	Predicted	Predicted	Predicted	Predicted	Predicted	Predicted	Predicted	Predicted	6.50892	7.89514	Predicted	Predicted	4.31028	-2.81136	-6.94578	-7.4208	-0.277716	7.37938	8.22602	8.80203	-0.317386	1.15565	6.28856	-4.84193
665	docetaxel	decitabine	Predicted	Predicted	Predicted	Predicted	Predicted	Predicted	Predicted	Predicted	Predicted	Predicted	Predicted	Predicted	Predicted	Predicted	Predicted	Predicted	Predicted	Predicted	Predicted	Predicted	Predicted	Predicted	Predicted	Predicted	Predicted	Predicted	Predicted	Predicted	Predicted	Predicted	Predicted	Predicted	Predicted	Predicted	Predicted	Predicted	Predicted	Predicted	Predicted	Predicted	Predicted	Predicted	Predicted	Predicted	Predicted	Predicted	Predicted
666	docetaxel	dovitinib	Predicted	Predicted	Predicted	Predicted	Predicted	Predicted	Predicted	Predicted	Predicted	Predicted	Predicted	Predicted	Predicted	Predicted	Predicted	Predicted	Predicted	Predicted	Predicted	Predicted	Predicted	Predicted	Predicted	Predicted	Predicted	Predicted	Predicted	Predicted	Predicted	Predicted	Predicted	Predicted	Predicted	Predicted	Predicted	Predicted	Predicted	Predicted	Predicted	Predicted	Predicted	Predicted	Predicted	Predicted	Predicted	Predicted	Predicted
667	docetaxel	embelin	Predicted	Predicted	Predicted	Predicted	Predicted	Predicted	Predicted	Predicted	Predicted	Predicted	Predicted	Predicted	Predicted	Predicted	Predicted	Predicted	Predicted	Predicted	Predicted	Predicted	Predicted	Predicted	Predicted	Predicted	Predicted	Predicted	Predicted	Predicted	Predicted	Predicted	Predicted	Predicted	Predicted	Predicted	Predicted	Predicted	Predicted	Predicted	Predicted	Predicted	Predicted	Predicted	Predicted	Predicted	Predicted	Predicted	Predicted
668	docetaxel	enmd-2076	Predicted	Predicted	Predicted	Predicted	Predicted	Predicted	Predicted	Predicted	Predicted	Predicted	Predicted	Predicted	Predicted	Predicted	Predicted	Predicted	Predicted	Predicted	Predicted	Predicted	Predicted	Predicted	Predicted	Predicted	Predicted	Predicted	Predicted	Predicted	Predicted	Predicted	Predicted	Predicted	Predicted	Predicted	Predicted	Predicted	Predicted	Predicted	Predicted	Predicted	Predicted	Predicted	Predicted	Predicted	Predicted	Predicted	Predicted
669	docetaxel	etoposide	Predicted	Predicted	Predicted	Predicted	Predicted	Predicted	Predicted	Predicted	Predicted	Predicted	Predicted	Predicted	Predicted	Predicted	Predicted	Predicted	Predicted	Predicted	Predicted	Predicted	Predicted	Predicted	Predicted	Predicted	Predicted	Predicted	Predicted	Predicted	Predicted	Predicted	Predicted	Predicted	Predicted	Predicted	Predicted	Predicted	Predicted	Predicted	Predicted	Predicted	Predicted	Predicted	Predicted	Predicted	Predicted	Predicted	Predicted
670	docetaxel	gemcitabine	Predicted	Predicted	Predicted	Predicted	Predicted	Predicted	Predicted	Predicted	Predicted	Predicted	Predicted	Predicted	Predicted	Predicted	Predicted	Predicted	Predicted	Predicted	Predicted	Predicted	Predicted	Predicted	Predicted	Predicted	Predicted	Predicted	Predicted	Predicted	Predicted	Predicted	Predicted	Predicted	Predicted	Predicted	Predicted	Predicted	Predicted	Predicted	Predicted	Predicted	Predicted	Predicted	Predicted	Predicted	Predicted	Predicted	Predicted
671	docetaxel	indole-3-carbinol	Predicted	Predicted	Predicted	Predicted	Predicted	Predicted	Predicted	Predicted	Predicted	Predicted	Predicted	Predicted	Predicted	Predicted	Predicted	Predicted	Predicted	Predicted	Predicted	Predicted	Predicted	Predicted	Predicted	Predicted	Predicted	Predicted	Predicted	Predicted	Predicted	Predicted	Predicted	Predicted	Predicted	Predicted	Predicted	Predicted	Predicted	Predicted	Predicted	Predicted	Predicted	Predicted	Predicted	Predicted	Predicted	Predicted	Predicted
672	docetaxel	ku-0063794	Predicted	Predicted	Predicted	Predicted	Predicted	Predicted	Predicted	Predicted	Predicted	Predicted	Predicted	Predicted	Predicted	Predicted	Predicted	Predicted	Predicted	Predicted	Predicted	Predicted	Predicted	Predicted	Predicted	Predicted	Predicted	Predicted	Predicted	Predicted	Predicted	Predicted	Predicted	Predicted	Predicted	Predicted	Predicted	Predicted	Predicted	Predicted	Predicted	Predicted	Predicted	Predicted	Predicted	Predicted	Predicted	Predicted	Predicted
673	docetaxel	pazopanib	Predicted	Predicted	Predicted	Predicted	Predicted	Predicted	Predicted	Predicted	Predicted	Predicted	Predicted	Predicted	Predicted	Predicted	Predicted	Predicted	Predicted	Predicted	Predicted	Predicted	Predicted	Predicted	Predicted	Predicted	Predicted	Predicted	Predicted	Predicted	Predicted	Predicted	Predicted	Predicted	Predicted	Predicted	Predicted	Predicted	Predicted	Predicted	Predicted	Predicted	Predicted	Predicted	Predicted	Predicted	Predicted	Predicted	Predicted
674	docetaxel	pf-562271	Predicted	Predicted	Predicted	Predicted	Predicted	Predicted	Predicted	Predicted	Predicted	Predicted	Predicted	Predicted	Predicted	Predicted	Predicted	Predicted	Predicted	Predicted	Predicted	Predicted	Predicted	Predicted	Predicted	Predicted	Predicted	Predicted	Predicted	Predicted	Predicted	Predicted	Predicted	Predicted	Predicted	Predicted	Predicted	Predicted	Predicted	Predicted	Predicted	Predicted	Predicted	Predicted	Predicted	Predicted	Predicted	Predicted	Predicted
675	docetaxel	pioglitazone	Predicted	Predicted	Predicted	Predicted	Predicted	Predicted	Predicted	Predicted	Predicted	Predicted	Predicted	Predicted	Predicted	Predicted	Predicted	Predicted	Predicted	Predicted	Predicted	Predicted	Predicted	Predicted	Predicted	Predicted	Predicted	Predicted	Predicted	Predicted	Predicted	Predicted	Predicted	Predicted	Predicted	Predicted	Predicted	Predicted	Predicted	Predicted	Predicted	Predicted	Predicted	Predicted	Predicted	Predicted	Predicted	Predicted	Predicted
676	docetaxel	plx-4720	Predicted	Predicted	Predicted	Predicted	Predicted	Predicted	Predicted	Predicted	Predicted	Predicted	Predicted	Predicted	Predicted	Predicted	Predicted	Predicted	Predicted	Predicted	Predicted	Predicted	Predicted	Predicted	Predicted	Predicted	Predicted	Predicted	Predicted	Predicted	Predicted	Predicted	Predicted	Predicted	Predicted	Predicted	Predicted	Predicted	Predicted	Predicted	Predicted	Predicted	Predicted	Predicted	Predicted	Predicted	Predicted	Predicted	Predicted
677	docetaxel	tipifarnib	Predicted	Predicted	Predicted	Predicted	Predicted	Predicted	Predicted	Predicted	Predicted	Predicted	Predicted	Predicted	Predicted	Predicted	Predicted	Predicted	Predicted	Predicted	Predicted	Predicted	Predicted	Predicted	Predicted	Predicted	Predicted	Predicted	Predicted	Predicted	Predicted	Predicted	Predicted	Predicted	Predicted	Predicted	Predicted	Predicted	Predicted	Predicted	Predicted	Predicted	Predicted	Predicted	Predicted	Predicted	Predicted	Predicted	Predicted
678	docetaxel	veliparib	Predicted	Predicted	Predicted	Predicted	Predicted	Predicted	Predicted	Predicted	Predicted	Predicted	Predicted	Predicted	Predicted	Predicted	Predicted	Predicted	Predicted	Predicted	Predicted	Predicted	Predicted	Predicted	Predicted	Predicted	Predicted	Predicted	Predicted	Predicted	Predicted	Predicted	Predicted	Predicted	Predicted	Predicted	Predicted	Predicted	Predicted	Predicted	Predicted	Predicted	Predicted	Predicted	Predicted	Predicted	Predicted	Predicted	Predicted
679	docetaxel	vincristine	Predicted	Predicted	Predicted	Predicted	Predicted	Predicted	Predicted	Predicted	Predicted	Predicted	Predicted	Predicted	Predicted	Predicted	Predicted	Predicted	Predicted	Predicted	Predicted	Predicted	Predicted	Predicted	Predicted	Predicted	Predicted	Predicted	Predicted	Predicted	Predicted	Predicted	Predicted	Predicted	Predicted	Predicted	Predicted	Predicted	Predicted	Predicted	Predicted	Predicted	Predicted	Predicted	Predicted	Predicted	Predicted	Predicted	Predicted
680	docetaxel	vx-702	Predicted	Predicted	Predicted	Predicted	Predicted	Predicted	Predicted	Predicted	Predicted	Predicted	Predicted	Predicted	Predicted	Predicted	Predicted	Predicted	Predicted	Predicted	Predicted	Predicted	Predicted	Predicted	Predicted	Predicted	Predicted	Predicted	Predicted	Predicted	Predicted	Predicted	Predicted	Predicted	Predicted	Predicted	Predicted	Predicted	Predicted	Predicted	Predicted	Predicted	Predicted	Predicted	Predicted	Predicted	Predicted	Predicted	Predicted
681	docetaxel	enzastaurin	Predicted	Predicted	Predicted	Predicted	Predicted	Predicted	Predicted	Predicted	Predicted	Predicted	Predicted	Predicted	Predicted	Predicted	Predicted	Predicted	Predicted	Predicted	Predicted	Predicted	Predicted	Predicted	Predicted	Predicted	Predicted	Predicted	Predicted	Predicted	Predicted	Predicted	Predicted	Predicted	Predicted	Predicted	Predicted	Predicted	Predicted	Predicted	Predicted	Predicted	Predicted	Predicted	Predicted	Predicted	Predicted	Predicted	Predicted
682	docetaxel	erlotinib	Predicted	Predicted	Predicted	Predicted	Predicted	Predicted	Predicted	Predicted	Predicted	Predicted	Predicted	Predicted	Predicted	Predicted	Predicted	Predicted	Predicted	Predicted	Predicted	Predicted	Predicted	Predicted	Predicted	Predicted	Predicted	Predicted	Predicted	Predicted	Predicted	Predicted	Predicted	Predicted	Predicted	Predicted	Predicted	Predicted	Predicted	Predicted	Predicted	Predicted	Predicted	Predicted	Predicted	Predicted	Predicted	Predicted	Predicted
683	docetaxel	bms-536924	Predicted	Predicted	Predicted	Predicted	Predicted	Predicted	Predicted	Predicted	Predicted	Predicted	Predicted	Predicted	Predicted	Predicted	Predicted	Predicted	Predicted	Predicted	Predicted	Predicted	Predicted	Predicted	Predicted	Predicted	Predicted	Predicted	Predicted	Predicted	Predicted	Predicted	Predicted	Predicted	Predicted	Predicted	Predicted	Predicted	Predicted	Predicted	Predicted	Predicted	Predicted	Predicted	Predicted	Predicted	Predicted	Predicted	Predicted
684	docetaxel	dorsomorphin	Predicted	Predicted	Predicted	Predicted	Predicted	Predicted	Predicted	Predicted	Predicted	Predicted	Predicted	Predicted	Predicted	Predicted	Predicted	Predicted	Predicted	Predicted	Predicted	Predicted	Predicted	Predicted	Predicted	Predicted	Predicted	Predicted	Predicted	Predicted	Predicted	Predicted	Predicted	Predicted	Predicted	Predicted	Predicted	Predicted	Predicted	Predicted	Predicted	Predicted	Predicted	Predicted	Predicted	Predicted	Predicted	Predicted	Predicted
685	docetaxel	palbociclib	Predicted	Predicted	Predicted	Predicted	Predicted	Predicted	Predicted	Predicted	Predicted	Predicted	Predicted	Predicted	Predicted	Predicted	Predicted	Predicted	Predicted	Predicted	Predicted	Predicted	Predicted	Predicted	Predicted	Predicted	Predicted	Predicted	Predicted	Predicted	Predicted	Predicted	Predicted	Predicted	Predicted	Predicted	Predicted	Predicted	Predicted	Predicted	Predicted	Predicted	Predicted	Predicted	Predicted	Predicted	Predicted	Predicted	Predicted
686	docetaxel	midostaurin	Predicted	Predicted	Predicted	Predicted	Predicted	Predicted	Predicted	Predicted	Predicted	Predicted	Predicted	Predicted	Predicted	Predicted	Predicted	Predicted	Predicted	Predicted	Predicted	Predicted	Predicted	Predicted	Predicted	Predicted	Predicted	Predicted	Predicted	Predicted	Predicted	Predicted	Predicted	Predicted	Predicted	Predicted	Predicted	Predicted	Predicted	Predicted	Predicted	Predicted	Predicted	Predicted	Predicted	Predicted	Predicted	Predicted	Predicted
687	docetaxel	bi-78d3	Predicted	Predicted	Predicted	Predicted	Predicted	Predicted	Predicted	Predicted	Predicted	Predicted	Predicted	Predicted	Predicted	Predicted	Predicted	Predicted	Predicted	Predicted	Predicted	Predicted	Predicted	Predicted	Predicted	Predicted	Predicted	Predicted	Predicted	Predicted	Predicted	Predicted	Predicted	Predicted	Predicted	Predicted	Predicted	Predicted	Predicted	Predicted	Predicted	Predicted	Predicted	Predicted	Predicted	Predicted	Predicted	Predicted	Predicted
688	docetaxel	nilutamide	Predicted	Predicted	Predicted	Predicted	Predicted	Predicted	Predicted	Predicted	Predicted	Predicted	Predicted	Predicted	Predicted	Predicted	Predicted	Predicted	Predicted	Predicted	Predicted	Predicted	Predicted	Predicted	Predicted	Predicted	Predicted	Predicted	Predicted	Predicted	Predicted	Predicted	Predicted	Predicted	Predicted	Predicted	Predicted	Predicted	Predicted	Predicted	Predicted	Predicted	Predicted	Predicted	Predicted	Predicted	Predicted	Predicted	Predicted
689	docetaxel	lestaurtinib	Predicted	Predicted	Predicted	Predicted	Predicted	Predicted	Predicted	Predicted	Predicted	Predicted	Predicted	Predicted	Predicted	Predicted	Predicted	Predicted	Predicted	Predicted	Predicted	Predicted	Predicted	Predicted	Predicted	Predicted	Predicted	Predicted	Predicted	Predicted	Predicted	Predicted	Predicted	Predicted	Predicted	Predicted	Predicted	Predicted	Predicted	Predicted	Predicted	Predicted	Predicted	Predicted	Predicted	Predicted	Predicted	Predicted	Predicted
690	docetaxel	lfm-a13	Predicted	Predicted	Predicted	Predicted	Predicted	Predicted	Predicted	Predicted	Predicted	Predicted	Predicted	Predicted	Predicted	Predicted	Predicted	Predicted	Predicted	Predicted	Predicted	Predicted	Predicted	Predicted	Predicted	Predicted	Predicted	Predicted	Predicted	Predicted	Predicted	Predicted	Predicted	Predicted	Predicted	Predicted	Predicted	Predicted	Predicted	Predicted	Predicted	Predicted	Predicted	Predicted	Predicted	Predicted	Predicted	Predicted	Predicted
691	docetaxel	sns-314	Predicted	Predicted	Predicted	Predicted	Predicted	Predicted	Predicted	Predicted	Predicted	Predicted	Predicted	Predicted	Predicted	Predicted	Predicted	Predicted	Predicted	Predicted	Predicted	Predicted	Predicted	Predicted	Predicted	Predicted	Predicted	Predicted	Predicted	Predicted	Predicted	Predicted	Predicted	Predicted	Predicted	Predicted	Predicted	Predicted	Predicted	Predicted	Predicted	Predicted	Predicted	Predicted	Predicted	Predicted	Predicted	Predicted	Predicted
692	docetaxel	vatalanib	Predicted	Predicted	Predicted	Predicted	Predicted	Predicted	Predicted	Predicted	Predicted	Predicted	Predicted	Predicted	Predicted	Predicted	Predicted	Predicted	Predicted	Predicted	Predicted	Predicted	Predicted	Predicted	Predicted	Predicted	Predicted	Predicted	Predicted	Predicted	Predicted	Predicted	Predicted	Predicted	Predicted	Predicted	Predicted	Predicted	Predicted	Predicted	Predicted	Predicted	Predicted	Predicted	Predicted	Predicted	Predicted	Predicted	Predicted
693	nilotinib	cyclophosphamide	0.307382	1.61087	-0.994977	-0.155369	Predicted	3.28434	-3.8019	Predicted	0.499528	-3.4015	Predicted	0.721699	6.70834	Predicted	Predicted	Predicted	Predicted	Predicted	Predicted	Predicted	Predicted	Predicted	Predicted	Predicted	Predicted	Predicted	Predicted	Predicted	Predicted	Predicted	Predicted	2.70725	-2.33297	Predicted	Predicted	-0.7554	0.649978	0.655087	5.79209	2.89642	0.709316	1.16167	2.78142	1.23477	3.09952	2.0423	0.189463
694	nilotinib	thiotepa	-0.184798	9.03511	0.520197	-1.49748	Predicted	3.83463	-0.665456	Predicted	-3.70295	6.42302	Predicted	-9.96106	-0.104461	Predicted	Predicted	Predicted	Predicted	Predicted	Predicted	Predicted	Predicted	Predicted	Predicted	Predicted	Predicted	Predicted	Predicted	Predicted	Predicted	Predicted	Predicted	-4.43717	-0.798926	Predicted	Predicted	9.04146	-2.37086	-1.04859	8.73941	-0.683549	-1.83594	2.38935	3.46163	3.67075	-3.84465	-4.70405	-1.65285
695	nilotinib	letrozole	1.34456	-0.0903218	-1.47465	2.1838	Predicted	4.92504	-0.754328	Predicted	0.722399	0.199266	Predicted	0.484568	5.25458	Predicted	Predicted	Predicted	Predicted	Predicted	Predicted	Predicted	Predicted	Predicted	Predicted	Predicted	Predicted	Predicted	Predicted	Predicted	Predicted	Predicted	Predicted	-1.13974	3.47208	Predicted	Predicted	Predicted	1.4101	2.2262	8.73943	2.51093	13.8847	2.38941	3.46163	7.78866	3.84804	2.99102	0.547008
696	nilotinib	ifosfamide	-1.66376	1.53474	8.28058	1.22241	Predicted	0.177028	-3.87946	Predicted	0.51009	-3.14359	Predicted	-3.63382	2.81862	Predicted	Predicted	Predicted	Predicted	Predicted	Predicted	Predicted	Predicted	Predicted	Predicted	Predicted	Predicted	Predicted	Predicted	Predicted	Predicted	Predicted	Predicted	18.9196	-1.48288	Predicted	Predicted	-0.97022	1.32663	7.46842	2.20983	2.2253	2.72933	8.2399	-3.58347	3.63067	2.32467	1.26878	1.31897
697	nilotinib	temozolomide	1.57647	Predicted	-5.25903	1.74813	39.279	3.22825	1.80669	Predicted	0.391314	-0.577458	Predicted	2.26789	0.245697	Predicted	Predicted	Predicted	Predicted	Predicted	Predicted	Predicted	Predicted	Predicted	Predicted	Predicted	Predicted	Predicted	Predicted	Predicted	Predicted	Predicted	Predicted	-4.70244	-0.256656	Predicted	Predicted	Predicted	2.6776	4.66086	8.74348	0.35864	6.6849	2.38929	3.46163	3.55655	-1.14169	3.31155	0.902511
698	nilotinib	busulfan	-1.34729	-0.835298	0.412042	-1.23676	Predicted	0.575081	-0.888421	Predicted	-3.0032	0.322498	Predicted	-3.02188	-4.18715	Predicted	Predicted	Predicted	Predicted	Predicted	Predicted	Predicted	Predicted	Predicted	Predicted	Predicted	Predicted	Predicted	Predicted	Predicted	Predicted	Predicted	Predicted	-3.11455	-3.4043	Predicted	Predicted	1.2981	1.37327	-1.43908	1.11393	0.991088	4.62682	0.401207	-1.69397	0.688732	2.00973	-3.4625	0.0836141
699	nilotinib	sunitinib	0.874542	-1.25219	2.82679	2.81484	Predicted	5.01967	6.87315	Predicted	1.21164	8.80981	Predicted	1.09576	8.41901	Predicted	Predicted	Predicted	Predicted	Predicted	Predicted	Predicted	Predicted	Predicted	Predicted	Predicted	Predicted	Predicted	Predicted	Predicted	Predicted	Predicted	Predicted	2.4788	-1.12106	Predicted	Predicted	4.69012	2.46629	0.132897	2.03791	1.12623	2.50601	8.51998	6.49545	-0.472616	1.34316	2.07694	-0.223281
700	nilotinib	raloxifene	2.94515	-0.246642	-1.98966	0.648661	Predicted	4.58005	9.12977	Predicted	-4.03863	-1.96393	Predicted	1.19115	-0.589648	Predicted	Predicted	Predicted	Predicted	Predicted	Predicted	Predicted	Predicted	Predicted	Predicted	Predicted	Predicted	Predicted	Predicted	Predicted	Predicted	Predicted	Predicted	4.61467	9.79179	Predicted	Predicted	0.268066	2.85298	0.553201	-1.26085	-0.494842	4.32766	4.37246	7.0494	0.965174	3.3193	3.156	5.38365
701	nilotinib	celecoxib	2.9265	4.37616	5.22623	0.60862	Predicted	7.01973	-3.42638	Predicted	0.00692833	-4.08537	Predicted	-0.712114	0.178582	Predicted	Predicted	Predicted	Predicted	Predicted	Predicted	Predicted	Predicted	Predicted	Predicted	Predicted	Predicted	Predicted	Predicted	Predicted	Predicted	Predicted	Predicted	-3.13517	0.661612	Predicted	Predicted	-0.871192	0.30296	8.00775	8.74107	0.345278	0.147526	2.38936	3.46163	5.87099	2.88831	2.85311	1.17747
702	nilotinib	lenalidomide	-0.282098	-2.90133	-1.85454	-2.06266	Predicted	6.21747	3.3037	Predicted	-1.06524	-2.94943	Predicted	-0.225079	-0.948553	Predicted	Predicted	Predicted	Predicted	Predicted	Predicted	Predicted	Predicted	Predicted	Predicted	Predicted	Predicted	Predicted	Predicted	Predicted	Predicted	Predicted	Predicted	-7.38278	2.01331	Predicted	Predicted	-0.501745	0.196554	0.391081	-5.15173	-0.131059	0.318742	0.309848	4.14682	-8.05609	1.67633	-2.16886	0.493638
703	nilotinib	imatinib	2.15832	Predicted	-3.82046	3.96776	Predicted	2.58457	1.09256	Predicted	1.37849	4.04287	Predicted	4.35711	0.568995	Predicted	Predicted	Predicted	Predicted	Predicted	Predicted	Predicted	Predicted	Predicted	Predicted	Predicted	Predicted	Predicted	Predicted	Predicted	Predicted	Predicted	Predicted	-2.52675	0.0937518	Predicted	Predicted	Predicted	7.05727	5.16739	8.74107	0.883608	9.02574	2.38949	3.46163	5.87117	6.29639	2.36941	0.871106
704	nilotinib	dacarbazine	2.48913	-3.304	-1.73393	0.702053	Predicted	3.6979	2.47236	Predicted	-0.0955238	-1.09931	Predicted	0.403021	0.135215	Predicted	Predicted	Predicted	Predicted	Predicted	Predicted	Predicted	Predicted	Predicted	Predicted	Predicted	Predicted	Predicted	Predicted	Predicted	Predicted	Predicted	Predicted	-9.17688	1.85127	Predicted	Predicted	-0.00605674	1.87349	-4.6659	-6.05775	-5.32687	-1.85268	1.90054	0.45632	-5.06914	5.22664	0.431029	2.18195
705	nilotinib	methotrexate	3.4305	-0.495797	-11.0033	1.13816	Predicted	-3.71617	-6.87065	Predicted	0.9585	-2.97202	Predicted	3.2689	0.162658	Predicted	Predicted	Predicted	Predicted	Predicted	Predicted	Predicted	Predicted	Predicted	Predicted	Predicted	Predicted	Predicted	Predicted	Predicted	Predicted	Predicted	Predicted	-0.506284	1.89876	Predicted	Predicted	-2.68992	0.681532	-0.208844	3.01129	4.96248	2.8379	2.86229	5.31238	0.290991	4.48571	1.31297	-7.97864
706	nilotinib	bortezomib	1.14498	-0.696907	-0.719419	-1.45231	Predicted	4.39156	6.68593	Predicted	-7.51978	0.322235	Predicted	3.82698	-1.71087	Predicted	Predicted	Predicted	Predicted	Predicted	Predicted	Predicted	Predicted	Predicted	Predicted	Predicted	Predicted	Predicted	Predicted	Predicted	Predicted	Predicted	Predicted	2.05528	Predicted	Predicted	Predicted	1.04283	-1.30894	4.02186	1.02337	0.866646	2.3831	Predicted	0.451662	-5.09345	1.51738	-1.46595	-8.2814
707	nilotinib	anastrozole	Predicted	Predicted	Predicted	Predicted	Predicted	Predicted	Predicted	Predicted	Predicted	Predicted	Predicted	Predicted	Predicted	Predicted	Predicted	Predicted	Predicted	Predicted	Predicted	Predicted	Predicted	Predicted	Predicted	Predicted	Predicted	Predicted	Predicted	Predicted	Predicted	Predicted	Predicted	Predicted	Predicted	Predicted	Predicted	Predicted	Predicted	Predicted	Predicted	Predicted	Predicted	Predicted	Predicted	Predicted	Predicted	Predicted	Predicted
708	nilotinib	mitotane	Predicted	Predicted	Predicted	Predicted	Predicted	Predicted	Predicted	Predicted	Predicted	Predicted	Predicted	Predicted	Predicted	Predicted	Predicted	Predicted	Predicted	Predicted	Predicted	Predicted	Predicted	Predicted	Predicted	Predicted	Predicted	Predicted	Predicted	Predicted	Predicted	Predicted	Predicted	0.590419	Predicted	Predicted	Predicted	-0.366636	Predicted	Predicted	Predicted	Predicted	Predicted	Predicted	Predicted	Predicted	Predicted	Predicted	Predicted
709	nilotinib	dexrazoxane	-2.37454	-9.03658	-4.46376	-0.782361	Predicted	-0.577221	-2.26833	Predicted	-4.92441	-5.22818	Predicted	-5.75296	-0.633495	Predicted	Predicted	Predicted	Predicted	Predicted	Predicted	Predicted	Predicted	Predicted	Predicted	Predicted	Predicted	Predicted	Predicted	Predicted	Predicted	Predicted	Predicted	-10.9708	-5.24537	Predicted	Predicted	-4.48503	-3.1652	-10.9883	-11.6282	-4.37609	3.28379	-8.67989	5.04082	-3.06289	-3.21986	2.86939	-0.371151
710	nilotinib	methoxsalen	3.732	2.7077	3.13559	-0.329458	Predicted	0.246793	-6.23581	Predicted	1.28735	-0.361787	Predicted	1.86461	1.66754	Predicted	Predicted	Predicted	Predicted	Predicted	Predicted	Predicted	Predicted	Predicted	Predicted	Predicted	Predicted	Predicted	Predicted	Predicted	Predicted	Predicted	Predicted	1.42655	-4.98141	Predicted	Predicted	-0.0732722	0.204183	3.7104	3.55851	3.14705	0.462025	17.1402	-0.269308	2.28945	2.78533	1.28973	0.532192
711	nilotinib	amifostine	1.65018	0.523777	0.605929	-0.822677	Predicted	4.81381	3.15118	Predicted	1.65195	1.99966	Predicted	-2.08165	-0.0988019	Predicted	Predicted	Predicted	Predicted	Predicted	Predicted	Predicted	Predicted	Predicted	Predicted	Predicted	Predicted	Predicted	Predicted	Predicted	Predicted	Predicted	Predicted	3.02463	4.71591	Predicted	Predicted	-1.72758	-0.845042	3.84022	3.70196	4.08448	-0.253882	8.60232	5.89055	1.24496	4.21802	-0.640163	1.09656
712	nilotinib	gefitinib	-0.596349	-3.20861	-2.60443	-7.32721	Predicted	0.598494	1.32415	Predicted	-3.02894	-1.37029	Predicted	-3.73542	-4.49689	Predicted	Predicted	Predicted	Predicted	Predicted	Predicted	Predicted	Predicted	Predicted	Predicted	Predicted	Predicted	Predicted	Predicted	Predicted	Predicted	Predicted	Predicted	-1.78094	5.37166	Predicted	Predicted	2.08788	-5.88301	0.523284	-2.76221	-10.4917	-3.26343	-4.94607	5.16666	-7.30294	0.659986	1.33554	2.11154
713	nilotinib	altretamine	3.74131	-2.24117	0.875242	0.791658	Predicted	5.79412	5.30691	Predicted	1.16503	-0.363919	Predicted	2.26667	1.45115	Predicted	Predicted	Predicted	Predicted	Predicted	Predicted	Predicted	Predicted	Predicted	Predicted	Predicted	Predicted	Predicted	Predicted	Predicted	Predicted	Predicted	Predicted	-1.6541	7.53366	Predicted	Predicted	1.43995	4.41953	2.47909	-4.417	0.697285	1.78941	4.87699	4.52656	-5.16889	3.23572	2.16178	2.47733
714	nilotinib	teniposide	-3.46551	3.43785	-1.30412	0.218554	Predicted	5.55081	0.201901	Predicted	3.48536	-1.78847	Predicted	-9.01635	-6.28597	Predicted	Predicted	Predicted	Predicted	Predicted	Predicted	Predicted	Predicted	Predicted	Predicted	Predicted	Predicted	Predicted	Predicted	Predicted	Predicted	Predicted	Predicted	-9.57458	12.5076	Predicted	Predicted	0.754918	9.20805	2.349	-3.22092	-3.90967	-1.14624	2.01274	3.82935	-5.1504	5.02969	5.75238	-0.217197
715	nilotinib	chlorambucil	-9.99815	2.10678	0.986549	-3.08305	Predicted	-6.63461	-2.67965	Predicted	2.78118	-2.09522	Predicted	-13.3973	-7.08749	Predicted	Predicted	Predicted	Predicted	Predicted	Predicted	Predicted	Predicted	Predicted	Predicted	Predicted	Predicted	Predicted	Predicted	Predicted	Predicted	Predicted	Predicted	-2.57394	-3.48078	Predicted	Predicted	-2.15324	-4.60016	-2.00164	-6.34869	-4.90682	5.34548	2.3478	-5.48936	-6.73447	-6.85162	1.59478	-1.76979
716	nilotinib	exemestane	2.2063	1.69744	-0.0561734	-4.85826	Predicted	3.22893	3.21563	Predicted	1.35596	-1.12233	Predicted	0.0639066	-2.26197	Predicted	Predicted	Predicted	Predicted	Predicted	Predicted	Predicted	Predicted	Predicted	Predicted	Predicted	Predicted	Predicted	Predicted	Predicted	Predicted	Predicted	Predicted	-6.27217	2.60314	Predicted	Predicted	2.94262	1.60296	2.81515	-3.52234	-8.75328	-0.0574133	2.15	1.97999	-6.42056	1.6603	1.60024	1.61603
717	nilotinib	vemurafenib	1.43089	-0.897907	1.9315	0.879234	Predicted	5.85618	5.1603	Predicted	1.62776	0.119691	Predicted	1.62232	1.5568	Predicted	Predicted	Predicted	Predicted	Predicted	Predicted	Predicted	Predicted	Predicted	Predicted	Predicted	Predicted	Predicted	Predicted	Predicted	Predicted	Predicted	Predicted	24.075	4.35902	Predicted	Predicted	0.983548	1.40328	1.12529	7.50051	-0.0483968	0.742616	2.82935	7.20482	0.607596	13.6904	0.637618	2.70078
718	nilotinib	abiraterone	1.6063	-3.17967	-1.77579	0.0693585	Predicted	3.08686	2.82568	Predicted	1.27371	-2.726	Predicted	5.61664	-1.83297	Predicted	Predicted	Predicted	Predicted	Predicted	Predicted	Predicted	Predicted	Predicted	Predicted	Predicted	Predicted	Predicted	Predicted	Predicted	Predicted	Predicted	Predicted	16.6011	3.68977	Predicted	Predicted	-1.1467	3.48435	0.232311	5.8223	-2.36162	-1.63374	0.00471079	-0.584108	-6.38526	2.21165	-0.24869	1.31417
719	nilotinib	ruxolitinib	3.33756	-2.34524	-1.68285	2.05506	Predicted	10.8093	11.4692	Predicted	5.41346	-3.64091	Predicted	5.64444	5.55745	Predicted	Predicted	Predicted	Predicted	Predicted	Predicted	Predicted	Predicted	Predicted	Predicted	Predicted	Predicted	Predicted	Predicted	Predicted	Predicted	Predicted	Predicted	9.92456	Predicted	Predicted	18.6921	1.08028	2.06293	-0.638399	-5.31007	-4.54682	-0.0560195	10.2166	4.98134	-5.45705	0.851142	-1.45646	0.449812
720	nilotinib	axitinib	1.19529	-2.68406	-1.64194	-0.808565	Predicted	4.14409	2.61533	Predicted	-1.54837	-0.383921	Predicted	5.22642	-0.00029438	Predicted	Predicted	Predicted	Predicted	Predicted	Predicted	Predicted	Predicted	Predicted	Predicted	Predicted	Predicted	Predicted	Predicted	Predicted	Predicted	Predicted	Predicted	11.878	5.42193	Predicted	Predicted	1.57192	-0.367586	-0.273904	-2.79828	-0.0517616	-3.23029	1.37719	2.26591	-2.817	1.55595	-1.82697	1.55601
721	nilotinib	crizotinib	0.303608	-4.90864	-0.408866	-0.423649	Predicted	5.7404	7.51706	Predicted	-2.38207	-3.79129	Predicted	-0.28566	2.8386	Predicted	Predicted	Predicted	Predicted	Predicted	Predicted	Predicted	Predicted	Predicted	Predicted	Predicted	Predicted	Predicted	Predicted	Predicted	Predicted	Predicted	Predicted	9.42347	4.87233	Predicted	Predicted	0.764816	0.25599	-1.17801	-4.57175	-1.41966	-2.78925	0.807418	0.109972	-4.73048	-1.1254	-4.41613	1.11022
722	nilotinib	decitabine	Predicted	Predicted	Predicted	Predicted	Predicted	Predicted	Predicted	Predicted	Predicted	Predicted	Predicted	Predicted	Predicted	Predicted	Predicted	Predicted	Predicted	Predicted	Predicted	Predicted	Predicted	Predicted	Predicted	Predicted	Predicted	Predicted	Predicted	Predicted	Predicted	Predicted	Predicted	Predicted	Predicted	Predicted	Predicted	Predicted	Predicted	Predicted	Predicted	Predicted	Predicted	Predicted	Predicted	Predicted	Predicted	Predicted	Predicted
723	nilotinib	dovitinib	Predicted	Predicted	Predicted	Predicted	Predicted	Predicted	Predicted	Predicted	Predicted	Predicted	Predicted	Predicted	Predicted	Predicted	Predicted	Predicted	Predicted	Predicted	Predicted	Predicted	Predicted	Predicted	Predicted	Predicted	Predicted	Predicted	Predicted	Predicted	Predicted	Predicted	Predicted	Predicted	Predicted	Predicted	Predicted	Predicted	Predicted	Predicted	Predicted	Predicted	Predicted	Predicted	Predicted	Predicted	Predicted	Predicted	Predicted
724	nilotinib	embelin	Predicted	Predicted	Predicted	Predicted	Predicted	Predicted	Predicted	Predicted	Predicted	Predicted	Predicted	Predicted	Predicted	Predicted	Predicted	Predicted	Predicted	Predicted	Predicted	Predicted	Predicted	Predicted	Predicted	Predicted	Predicted	Predicted	Predicted	Predicted	Predicted	Predicted	Predicted	Predicted	Predicted	Predicted	Predicted	Predicted	Predicted	Predicted	Predicted	Predicted	Predicted	Predicted	Predicted	Predicted	Predicted	Predicted	Predicted
725	nilotinib	enmd-2076	Predicted	Predicted	Predicted	Predicted	Predicted	Predicted	Predicted	Predicted	Predicted	Predicted	Predicted	Predicted	Predicted	Predicted	Predicted	Predicted	Predicted	Predicted	Predicted	Predicted	Predicted	Predicted	Predicted	Predicted	Predicted	Predicted	Predicted	Predicted	Predicted	Predicted	Predicted	Predicted	Predicted	Predicted	Predicted	Predicted	Predicted	Predicted	Predicted	Predicted	Predicted	Predicted	Predicted	Predicted	Predicted	Predicted	Predicted
726	nilotinib	etoposide	Predicted	Predicted	Predicted	Predicted	Predicted	Predicted	Predicted	Predicted	Predicted	Predicted	Predicted	Predicted	Predicted	Predicted	Predicted	Predicted	Predicted	Predicted	Predicted	Predicted	Predicted	Predicted	Predicted	Predicted	Predicted	Predicted	Predicted	Predicted	Predicted	Predicted	Predicted	Predicted	Predicted	Predicted	Predicted	Predicted	Predicted	Predicted	Predicted	Predicted	Predicted	Predicted	Predicted	Predicted	Predicted	Predicted	Predicted
727	nilotinib	gemcitabine	Predicted	Predicted	Predicted	Predicted	Predicted	Predicted	Predicted	Predicted	Predicted	Predicted	Predicted	Predicted	Predicted	Predicted	Predicted	Predicted	Predicted	Predicted	Predicted	Predicted	Predicted	Predicted	Predicted	Predicted	Predicted	Predicted	Predicted	Predicted	Predicted	Predicted	Predicted	Predicted	Predicted	Predicted	Predicted	Predicted	Predicted	Predicted	Predicted	Predicted	Predicted	Predicted	Predicted	Predicted	Predicted	Predicted	Predicted
728	nilotinib	indole-3-carbinol	Predicted	Predicted	Predicted	Predicted	Predicted	Predicted	Predicted	Predicted	Predicted	Predicted	Predicted	Predicted	Predicted	Predicted	Predicted	Predicted	Predicted	Predicted	Predicted	Predicted	Predicted	Predicted	Predicted	Predicted	Predicted	Predicted	Predicted	Predicted	Predicted	Predicted	Predicted	Predicted	Predicted	Predicted	Predicted	Predicted	Predicted	Predicted	Predicted	Predicted	Predicted	Predicted	Predicted	Predicted	Predicted	Predicted	Predicted
729	nilotinib	ku-0063794	Predicted	Predicted	Predicted	Predicted	Predicted	Predicted	Predicted	Predicted	Predicted	Predicted	Predicted	Predicted	Predicted	Predicted	Predicted	Predicted	Predicted	Predicted	Predicted	Predicted	Predicted	Predicted	Predicted	Predicted	Predicted	Predicted	Predicted	Predicted	Predicted	Predicted	Predicted	Predicted	Predicted	Predicted	Predicted	Predicted	Predicted	Predicted	Predicted	Predicted	Predicted	Predicted	Predicted	Predicted	Predicted	Predicted	Predicted
730	nilotinib	pazopanib	Predicted	Predicted	Predicted	Predicted	Predicted	Predicted	Predicted	Predicted	Predicted	Predicted	Predicted	Predicted	Predicted	Predicted	Predicted	Predicted	Predicted	Predicted	Predicted	Predicted	Predicted	Predicted	Predicted	Predicted	Predicted	Predicted	Predicted	Predicted	Predicted	Predicted	Predicted	Predicted	Predicted	Predicted	Predicted	Predicted	Predicted	Predicted	Predicted	Predicted	Predicted	Predicted	Predicted	Predicted	Predicted	Predicted	Predicted
731	nilotinib	pf-562271	Predicted	Predicted	Predicted	Predicted	Predicted	Predicted	Predicted	Predicted	Predicted	Predicted	Predicted	Predicted	Predicted	Predicted	Predicted	Predicted	Predicted	Predicted	Predicted	Predicted	Predicted	Predicted	Predicted	Predicted	Predicted	Predicted	Predicted	Predicted	Predicted	Predicted	Predicted	Predicted	Predicted	Predicted	Predicted	Predicted	Predicted	Predicted	Predicted	Predicted	Predicted	Predicted	Predicted	Predicted	Predicted	Predicted	Predicted
732	nilotinib	pioglitazone	Predicted	Predicted	Predicted	Predicted	Predicted	Predicted	Predicted	Predicted	Predicted	Predicted	Predicted	Predicted	Predicted	Predicted	Predicted	Predicted	Predicted	Predicted	Predicted	Predicted	Predicted	Predicted	Predicted	Predicted	Predicted	Predicted	Predicted	Predicted	Predicted	Predicted	Predicted	Predicted	Predicted	Predicted	Predicted	Predicted	Predicted	Predicted	Predicted	Predicted	Predicted	Predicted	Predicted	Predicted	Predicted	Predicted	Predicted
733	nilotinib	plx-4720	Predicted	Predicted	Predicted	Predicted	Predicted	Predicted	Predicted	Predicted	Predicted	Predicted	Predicted	Predicted	Predicted	Predicted	Predicted	Predicted	Predicted	Predicted	Predicted	Predicted	Predicted	Predicted	Predicted	Predicted	Predicted	Predicted	Predicted	Predicted	Predicted	Predicted	Predicted	Predicted	Predicted	Predicted	Predicted	Predicted	Predicted	Predicted	Predicted	Predicted	Predicted	Predicted	Predicted	Predicted	Predicted	Predicted	Predicted
734	nilotinib	tipifarnib	Predicted	Predicted	Predicted	Predicted	Predicted	Predicted	Predicted	Predicted	Predicted	Predicted	Predicted	Predicted	Predicted	Predicted	Predicted	Predicted	Predicted	Predicted	Predicted	Predicted	Predicted	Predicted	Predicted	Predicted	Predicted	Predicted	Predicted	Predicted	Predicted	Predicted	Predicted	Predicted	Predicted	Predicted	Predicted	Predicted	Predicted	Predicted	Predicted	Predicted	Predicted	Predicted	Predicted	Predicted	Predicted	Predicted	Predicted
735	nilotinib	veliparib	Predicted	Predicted	Predicted	Predicted	Predicted	Predicted	Predicted	Predicted	Predicted	Predicted	Predicted	Predicted	Predicted	Predicted	Predicted	Predicted	Predicted	Predicted	Predicted	Predicted	Predicted	Predicted	Predicted	Predicted	Predicted	Predicted	Predicted	Predicted	Predicted	Predicted	Predicted	Predicted	Predicted	Predicted	Predicted	Predicted	Predicted	Predicted	Predicted	Predicted	Predicted	Predicted	Predicted	Predicted	Predicted	Predicted	Predicted
736	nilotinib	vincristine	Predicted	Predicted	Predicted	Predicted	Predicted	Predicted	Predicted	Predicted	Predicted	Predicted	Predicted	Predicted	Predicted	Predicted	Predicted	Predicted	Predicted	Predicted	Predicted	Predicted	Predicted	Predicted	Predicted	Predicted	Predicted	Predicted	Predicted	Predicted	Predicted	Predicted	Predicted	Predicted	Predicted	Predicted	Predicted	Predicted	Predicted	Predicted	Predicted	Predicted	Predicted	Predicted	Predicted	Predicted	Predicted	Predicted	Predicted
737	nilotinib	vx-702	Predicted	Predicted	Predicted	Predicted	Predicted	Predicted	Predicted	Predicted	Predicted	Predicted	Predicted	Predicted	Predicted	Predicted	Predicted	Predicted	Predicted	Predicted	Predicted	Predicted	Predicted	Predicted	Predicted	Predicted	Predicted	Predicted	Predicted	Predicted	Predicted	Predicted	Predicted	Predicted	Predicted	Predicted	Predicted	Predicted	Predicted	Predicted	Predicted	Predicted	Predicted	Predicted	Predicted	Predicted	Predicted	Predicted	Predicted
738	nilotinib	enzastaurin	Predicted	Predicted	Predicted	Predicted	Predicted	Predicted	Predicted	Predicted	Predicted	Predicted	Predicted	Predicted	Predicted	Predicted	Predicted	Predicted	Predicted	Predicted	Predicted	Predicted	Predicted	Predicted	Predicted	Predicted	Predicted	Predicted	Predicted	Predicted	Predicted	Predicted	Predicted	Predicted	Predicted	Predicted	Predicted	Predicted	Predicted	Predicted	Predicted	Predicted	Predicted	Predicted	Predicted	Predicted	Predicted	Predicted	Predicted
739	nilotinib	erlotinib	Predicted	Predicted	Predicted	Predicted	Predicted	Predicted	Predicted	Predicted	Predicted	Predicted	Predicted	Predicted	Predicted	Predicted	Predicted	Predicted	Predicted	Predicted	Predicted	Predicted	Predicted	Predicted	Predicted	Predicted	Predicted	Predicted	Predicted	Predicted	Predicted	Predicted	Predicted	Predicted	Predicted	Predicted	Predicted	Predicted	Predicted	Predicted	Predicted	Predicted	Predicted	Predicted	Predicted	Predicted	Predicted	Predicted	Predicted
740	nilotinib	bms-536924	Predicted	Predicted	Predicted	Predicted	Predicted	Predicted	Predicted	Predicted	Predicted	Predicted	Predicted	Predicted	Predicted	Predicted	Predicted	Predicted	Predicted	Predicted	Predicted	Predicted	Predicted	Predicted	Predicted	Predicted	Predicted	Predicted	Predicted	Predicted	Predicted	Predicted	Predicted	Predicted	Predicted	Predicted	Predicted	Predicted	Predicted	Predicted	Predicted	Predicted	Predicted	Predicted	Predicted	Predicted	Predicted	Predicted	Predicted
741	nilotinib	dorsomorphin	Predicted	Predicted	Predicted	Predicted	Predicted	Predicted	Predicted	Predicted	Predicted	Predicted	Predicted	Predicted	Predicted	Predicted	Predicted	Predicted	Predicted	Predicted	Predicted	Predicted	Predicted	Predicted	Predicted	Predicted	Predicted	Predicted	Predicted	Predicted	Predicted	Predicted	Predicted	Predicted	Predicted	Predicted	Predicted	Predicted	Predicted	Predicted	Predicted	Predicted	Predicted	Predicted	Predicted	Predicted	Predicted	Predicted	Predicted
742	nilotinib	palbociclib	Predicted	Predicted	Predicted	Predicted	Predicted	Predicted	Predicted	Predicted	Predicted	Predicted	Predicted	Predicted	Predicted	Predicted	Predicted	Predicted	Predicted	Predicted	Predicted	Predicted	Predicted	Predicted	Predicted	Predicted	Predicted	Predicted	Predicted	Predicted	Predicted	Predicted	Predicted	Predicted	Predicted	Predicted	Predicted	Predicted	Predicted	Predicted	Predicted	Predicted	Predicted	Predicted	Predicted	Predicted	Predicted	Predicted	Predicted
743	nilotinib	midostaurin	Predicted	Predicted	Predicted	Predicted	Predicted	Predicted	Predicted	Predicted	Predicted	Predicted	Predicted	Predicted	Predicted	Predicted	Predicted	Predicted	Predicted	Predicted	Predicted	Predicted	Predicted	Predicted	Predicted	Predicted	Predicted	Predicted	Predicted	Predicted	Predicted	Predicted	Predicted	Predicted	Predicted	Predicted	Predicted	Predicted	Predicted	Predicted	Predicted	Predicted	Predicted	Predicted	Predicted	Predicted	Predicted	Predicted	Predicted
744	nilotinib	bi-78d3	Predicted	Predicted	Predicted	Predicted	Predicted	Predicted	Predicted	Predicted	Predicted	Predicted	Predicted	Predicted	Predicted	Predicted	Predicted	Predicted	Predicted	Predicted	Predicted	Predicted	Predicted	Predicted	Predicted	Predicted	Predicted	Predicted	Predicted	Predicted	Predicted	Predicted	Predicted	Predicted	Predicted	Predicted	Predicted	Predicted	Predicted	Predicted	Predicted	Predicted	Predicted	Predicted	Predicted	Predicted	Predicted	Predicted	Predicted
745	nilotinib	nilutamide	Predicted	Predicted	Predicted	Predicted	Predicted	Predicted	Predicted	Predicted	Predicted	Predicted	Predicted	Predicted	Predicted	Predicted	Predicted	Predicted	Predicted	Predicted	Predicted	Predicted	Predicted	Predicted	Predicted	Predicted	Predicted	Predicted	Predicted	Predicted	Predicted	Predicted	Predicted	Predicted	Predicted	Predicted	Predicted	Predicted	Predicted	Predicted	Predicted	Predicted	Predicted	Predicted	Predicted	Predicted	Predicted	Predicted	Predicted
746	nilotinib	lestaurtinib	Predicted	Predicted	Predicted	Predicted	Predicted	Predicted	Predicted	Predicted	Predicted	Predicted	Predicted	Predicted	Predicted	Predicted	Predicted	Predicted	Predicted	Predicted	Predicted	Predicted	Predicted	Predicted	Predicted	Predicted	Predicted	Predicted	Predicted	Predicted	Predicted	Predicted	Predicted	Predicted	Predicted	Predicted	Predicted	Predicted	Predicted	Predicted	Predicted	Predicted	Predicted	Predicted	Predicted	Predicted	Predicted	Predicted	Predicted
747	nilotinib	lfm-a13	Predicted	Predicted	Predicted	Predicted	Predicted	Predicted	Predicted	Predicted	Predicted	Predicted	Predicted	Predicted	Predicted	Predicted	Predicted	Predicted	Predicted	Predicted	Predicted	Predicted	Predicted	Predicted	Predicted	Predicted	Predicted	Predicted	Predicted	Predicted	Predicted	Predicted	Predicted	Predicted	Predicted	Predicted	Predicted	Predicted	Predicted	Predicted	Predicted	Predicted	Predicted	Predicted	Predicted	Predicted	Predicted	Predicted	Predicted
748	nilotinib	sns-314	Predicted	Predicted	Predicted	Predicted	Predicted	Predicted	Predicted	Predicted	Predicted	Predicted	Predicted	Predicted	Predicted	Predicted	Predicted	Predicted	Predicted	Predicted	Predicted	Predicted	Predicted	Predicted	Predicted	Predicted	Predicted	Predicted	Predicted	Predicted	Predicted	Predicted	Predicted	Predicted	Predicted	Predicted	Predicted	Predicted	Predicted	Predicted	Predicted	Predicted	Predicted	Predicted	Predicted	Predicted	Predicted	Predicted	Predicted
749	nilotinib	vatalanib	Predicted	Predicted	Predicted	Predicted	Predicted	Predicted	Predicted	Predicted	Predicted	Predicted	Predicted	Predicted	Predicted	Predicted	Predicted	Predicted	Predicted	Predicted	Predicted	Predicted	Predicted	Predicted	Predicted	Predicted	Predicted	Predicted	Predicted	Predicted	Predicted	Predicted	Predicted	Predicted	Predicted	Predicted	Predicted	Predicted	Predicted	Predicted	Predicted	Predicted	Predicted	Predicted	Predicted	Predicted	Predicted	Predicted	Predicted
750	cyclophosphamide	thiotepa	-1.67146	-6.07047	2.81199	1.13989	Predicted	-4.85961	-1.65808	Predicted	-4.53563	-2.03915	Predicted	-8.04441	-3.59045	Predicted	Predicted	Predicted	Predicted	Predicted	Predicted	Predicted	Predicted	Predicted	Predicted	Predicted	Predicted	Predicted	Predicted	Predicted	Predicted	Predicted	Predicted	-5.2097	-2.16561	Predicted	Predicted	1.33272	-3.01531	-3.80353	0.140189	-2.36072	-1.27929	-5.3659	0.286365	-0.731282	-1.2807	-8.49043	-2.21434
751	cyclophosphamide	letrozole	0.316095	1.43244	Predicted	1.80231	Predicted	3.39429	-1.12786	Predicted	Predicted	-1.81814	Predicted	-2.82135	6.20199	Predicted	Predicted	Predicted	Predicted	Predicted	Predicted	Predicted	Predicted	Predicted	Predicted	Predicted	Predicted	Predicted	Predicted	Predicted	Predicted	Predicted	Predicted	-2.34035	-2.26351	Predicted	Predicted	-1.47648	Predicted	-1.78956	1.04269	0.757549	6.2703	4.9341	-0.918874	Predicted	3.4055	1.11855	-0.276399
752	cyclophosphamide	ifosfamide	7.15684	2.05048	8.34755	-1.75994	Predicted	1.35034	3.48625	Predicted	6.21978	2.61261	Predicted	-0.97155	-0.980009	Predicted	Predicted	Predicted	Predicted	Predicted	Predicted	Predicted	Predicted	Predicted	Predicted	Predicted	Predicted	Predicted	Predicted	Predicted	Predicted	Predicted	Predicted	21.992	-1.70219	Predicted	Predicted	0.765507	5.68075	6.13111	6.48821	6.35015	-5.28532	4.40075	1.3524	10.4325	0.191623	-1.18447	1.14147
753	cyclophosphamide	temozolomide	2.16545	0.323395	5.00021	-2.17894	17.6803	-1.01204	-4.64301	Predicted	0.182225	-0.556791	Predicted	1.91545	Predicted	Predicted	Predicted	Predicted	Predicted	Predicted	Predicted	Predicted	Predicted	Predicted	Predicted	Predicted	Predicted	Predicted	Predicted	Predicted	Predicted	Predicted	Predicted	-2.81995	4.92028	Predicted	Predicted	2.09699	2.36928	-0.304706	Predicted	-1.13542	Predicted	1.97578	Predicted	1.6227	Predicted	0.225795	2.15102
754	cyclophosphamide	busulfan	-0.135043	-1.5834	-5.44583	0.316148	Predicted	-3.25736	-6.37707	Predicted	-0.981344	-2.51609	Predicted	-4.3787	4.49926	Predicted	Predicted	Predicted	Predicted	Predicted	Predicted	Predicted	Predicted	Predicted	Predicted	Predicted	Predicted	Predicted	Predicted	Predicted	Predicted	Predicted	Predicted	-6.67961	-10.2377	Predicted	Predicted	-4.97459	-2.06038	-4.50625	-2.65774	0.874549	0.750541	-3.5937	2.0617	-1.89039	0.230602	-0.850709	-4.09754
755	cyclophosphamide	sunitinib	-0.0391713	0.163326	-3.47868	-1.56738	Predicted	5.84728	-3.78281	Predicted	-0.26906	4.30214	Predicted	4.04738	Predicted	Predicted	Predicted	Predicted	Predicted	Predicted	Predicted	Predicted	Predicted	Predicted	Predicted	Predicted	Predicted	Predicted	Predicted	Predicted	Predicted	Predicted	Predicted	-4.54116	-4.92608	Predicted	Predicted	-2.86741	-0.55694	-0.101944	-4.93898	1.88721	Predicted	3.89862	Predicted	-0.146031	Predicted	0.594086	-2.31808
756	cyclophosphamide	raloxifene	3.92666	0.530061	-1.4561	-1.42525	Predicted	1.48101	6.35333	Predicted	-4.10283	2.50955	Predicted	0.0019327	-2.09478	Predicted	Predicted	Predicted	Predicted	Predicted	Predicted	Predicted	Predicted	Predicted	Predicted	Predicted	Predicted	Predicted	Predicted	Predicted	Predicted	Predicted	Predicted	2.10124	6.96023	Predicted	Predicted	2.21751	-1.82055	0.910028	-3.33115	-0.375697	0.854033	3.28936	6.42885	2.10319	2.9632	1.44758	-1.02574
757	cyclophosphamide	celecoxib	0.750568	2.25748	0.536013	-1.66623	Predicted	2.78159	0.431411	Predicted	0.893883	-1.05199	Predicted	-2.42762	5.17311	Predicted	Predicted	Predicted	Predicted	Predicted	Predicted	Predicted	Predicted	Predicted	Predicted	Predicted	Predicted	Predicted	Predicted	Predicted	Predicted	Predicted	Predicted	1.54118	1.62172	Predicted	Predicted	5.03554	-0.707704	-0.840314	0.833874	1.95629	-3.88266	4.35243	3.259	-0.32043	2.49032	1.24016	5.97408
758	cyclophosphamide	lenalidomide	3.73498	-0.215107	0.67519	-1.79525	Predicted	-1.42424	1.18574	Predicted	6.56258	-1.03397	Predicted	-0.402697	-0.30944	Predicted	Predicted	Predicted	Predicted	Predicted	Predicted	Predicted	Predicted	Predicted	Predicted	Predicted	Predicted	Predicted	Predicted	Predicted	Predicted	Predicted	Predicted	-0.448915	-3.54335	Predicted	Predicted	-0.201965	-0.0165454	1.78609	0.876691	0.644531	-2.33336	-1.02745	-2.05955	0.42847	-1.06515	-3.53837	3.61394
759	cyclophosphamide	imatinib	0.324534	2.72554	-4.34485	-1.41767	Predicted	5.80216	-0.523298	Predicted	0.869108	-2.24777	Predicted	-3.6902	3.53851	Predicted	Predicted	Predicted	Predicted	Predicted	Predicted	Predicted	Predicted	Predicted	Predicted	Predicted	Predicted	Predicted	Predicted	Predicted	Predicted	Predicted	Predicted	-0.571181	-4.09336	Predicted	Predicted	-2.63584	-0.066908	-1.50738	2.89733	2.78585	6.54451	3.09574	0.179524	2.34038	6.06066	3.26051	-1.76938
760	cyclophosphamide	dacarbazine	2.65516	-1.09607	0.808992	-0.162924	Predicted	0.428285	-0.766939	Predicted	0.552333	1.13698	Predicted	0.426011	-0.477752	Predicted	Predicted	Predicted	Predicted	Predicted	Predicted	Predicted	Predicted	Predicted	Predicted	Predicted	Predicted	Predicted	Predicted	Predicted	Predicted	Predicted	Predicted	-4.05052	0.10865	Predicted	Predicted	0.622736	0.873039	-4.1533	-1.31998	-4.71337	-3.04115	-0.373014	-1.55254	4.96984	1.73258	-0.476942	2.38208
761	cyclophosphamide	methotrexate	0.897617	4.10537	8.46641	-7.42584	Predicted	-1.76027	-1.04815	Predicted	-9.26301	0.297179	Predicted	3.82636	3.41454	Predicted	Predicted	Predicted	Predicted	Predicted	Predicted	Predicted	Predicted	Predicted	Predicted	Predicted	Predicted	Predicted	Predicted	Predicted	Predicted	Predicted	Predicted	1.59814	-1.48567	Predicted	Predicted	2.70031	-2.92233	-1.7114	12.225	0.862673	4.16376	15.4682	6.15673	-0.677048	9.39401	1.77086	Predicted
762	cyclophosphamide	bortezomib	-0.0591568	3.30512	-4.32526	-4.39878	Predicted	-1.98969	-3.16935	Predicted	-10.239	0.535161	Predicted	-2.86987	Predicted	Predicted	Predicted	Predicted	Predicted	Predicted	Predicted	Predicted	Predicted	Predicted	Predicted	Predicted	Predicted	Predicted	Predicted	Predicted	Predicted	Predicted	Predicted	-1.13271	-4.2272	Predicted	Predicted	2.21645	Predicted	2.18691	8.21314	-0.328892	Predicted	0.40655	Predicted	7.06329	Predicted	1.22463	2.67242
763	cyclophosphamide	anastrozole	0.479555	1.50111	-0.140287	-0.786169	Predicted	1.56879	0.766819	Predicted	-0.346892	-1.08728	Predicted	-2.90586	3.86809	Predicted	Predicted	Predicted	Predicted	Predicted	Predicted	Predicted	Predicted	Predicted	Predicted	Predicted	Predicted	Predicted	Predicted	Predicted	Predicted	Predicted	Predicted	4.71966	-3.75441	Predicted	Predicted	-1.93313	0.0221293	0.0344998	1.18602	2.59424	3.37256	3.41559	1.72817	-0.744614	2.22774	3.32821	-1.73136
764	cyclophosphamide	mitotane	2.13823	-1.27563	3.51222	-2.40715	Predicted	-0.448968	-1.28481	Predicted	-0.99211	-0.853324	Predicted	1.79722	-1.0989	Predicted	Predicted	Predicted	Predicted	Predicted	Predicted	Predicted	Predicted	Predicted	Predicted	Predicted	Predicted	Predicted	Predicted	Predicted	Predicted	Predicted	Predicted	-2.91829	-0.740582	Predicted	Predicted	1.28035	-1.01271	0.686364	Predicted	0.641599	2.37382	2.42224	0.0631255	-0.516596	-0.0286037	0.703505	-1.2898
765	cyclophosphamide	dexrazoxane	0.225926	-2.4026	-2.21919	-1.02402	Predicted	0.492365	-2.93577	Predicted	-6.07406	-3.41169	Predicted	-5.1774	-1.92732	Predicted	Predicted	Predicted	Predicted	Predicted	Predicted	Predicted	Predicted	Predicted	Predicted	Predicted	Predicted	Predicted	Predicted	Predicted	Predicted	Predicted	Predicted	-9.37109	-0.0779017	Predicted	Predicted	-0.631087	-6.23376	-4.38668	1.85863	-2.34	3.52816	0.412116	2.10874	3.63862	-4.20639	-0.16854	-0.442793
766	cyclophosphamide	methoxsalen	0.729705	1.31886	-1.55157	-0.0324478	Predicted	2.05221	2.92655	Predicted	-3.59667	0.233576	Predicted	2.81837	-0.245947	Predicted	Predicted	Predicted	Predicted	Predicted	Predicted	Predicted	Predicted	Predicted	Predicted	Predicted	Predicted	Predicted	Predicted	Predicted	Predicted	Predicted	Predicted	11.0448	-0.69207	Predicted	Predicted	4.57477	1.09261	-0.193436	8.00869	1.27976	-5.18604	1.98608	3.27573	0.407356	1.44034	1.19403	0.501566
767	cyclophosphamide	amifostine	4.96259	12.2223	7.64505	-0.744197	Predicted	-1.33309	17.0747	Predicted	1.3085	11.2142	Predicted	7.49931	-2.39002	Predicted	Predicted	Predicted	Predicted	Predicted	Predicted	Predicted	Predicted	Predicted	Predicted	Predicted	Predicted	Predicted	Predicted	Predicted	Predicted	Predicted	Predicted	4.24636	2.80663	Predicted	Predicted	-3.22373	Predicted	3.90006	1.23646	4.47919	2.63417	-5.56496	6.62237	3.43505	-3.58889	0.240504	2.54152
768	cyclophosphamide	gefitinib	-3.10361	-0.99758	-0.621459	-2.97845	Predicted	4.3046	-0.722681	Predicted	-2.1854	-3.71169	Predicted	-7.51407	-5.59878	Predicted	Predicted	Predicted	Predicted	Predicted	Predicted	Predicted	Predicted	Predicted	Predicted	Predicted	Predicted	Predicted	Predicted	Predicted	Predicted	Predicted	Predicted	-0.904631	8.52664	Predicted	Predicted	-2.89382	-3.50518	-0.0871489	0.017887	-3.0975	-1.49419	1.08938	-9.66038	-0.4711	-1.97296	-1.08061	-0.272307
769	cyclophosphamide	altretamine	2.58937	0.118676	3.7133	0.0861782	Predicted	2.12145	2.88083	Predicted	2.13369	1.94114	Predicted	2.29135	1.17811	Predicted	Predicted	Predicted	Predicted	Predicted	Predicted	Predicted	Predicted	Predicted	Predicted	Predicted	Predicted	Predicted	Predicted	Predicted	Predicted	Predicted	Predicted	1.28051	4.68	Predicted	Predicted	2.10512	3.02422	3.41669	5.32733	1.49871	0.0487977	1.67116	2.15597	0.551844	0.0988859	1.02111	2.95642
770	cyclophosphamide	teniposide	5.1766	1.81798	4.90305	-4.92193	Predicted	9.21112	13.9828	Predicted	8.75132	2.51581	Predicted	1.974	7.26311	Predicted	Predicted	Predicted	Predicted	Predicted	Predicted	Predicted	Predicted	Predicted	Predicted	Predicted	Predicted	Predicted	Predicted	Predicted	Predicted	Predicted	Predicted	3.43205	11.6245	Predicted	Predicted	5.55743	0.532049	5.15918	7.98464	-3.54983	1.81152	1.15133	-3.52594	0.931566	5.32427	3.74231	3.43252
771	cyclophosphamide	chlorambucil	-2.65606	-1.76356	-3.56087	-8.19297	Predicted	-8.72702	-4.10205	Predicted	-0.903608	-3.06921	Predicted	0.98096	-3.9331	Predicted	Predicted	Predicted	Predicted	Predicted	Predicted	Predicted	Predicted	Predicted	Predicted	Predicted	Predicted	Predicted	Predicted	Predicted	Predicted	Predicted	Predicted	-7.3282	-0.924732	Predicted	Predicted	-0.423426	-5.58425	-0.538486	8.40489	-3.03598	-0.0605937	-6.30902	-5.95954	5.13193	-4.81765	-0.325764	-3.57019
772	cyclophosphamide	exemestane	2.23546	-9.87734	2.36691	-8.46067	Predicted	2.07875	2.22983	Predicted	0.356442	0.161168	Predicted	1.07325	-1.3856	Predicted	Predicted	Predicted	Predicted	Predicted	Predicted	Predicted	Predicted	Predicted	Predicted	Predicted	Predicted	Predicted	Predicted	Predicted	Predicted	Predicted	Predicted	-0.331294	0.973925	Predicted	Predicted	2.02776	1.30946	4.61899	3.75329	2.64578	0.0979259	1.17806	-0.172388	5.98641	0.982529	0.333263	5.91977
773	cyclophosphamide	vemurafenib	1.86212	0.825173	1.91612	-0.171076	Predicted	2.30759	2.2281	Predicted	1.4948	7.0104	Predicted	0.224956	-0.582869	Predicted	Predicted	Predicted	Predicted	Predicted	Predicted	Predicted	Predicted	Predicted	Predicted	Predicted	Predicted	Predicted	Predicted	Predicted	Predicted	Predicted	Predicted	-0.409239	5.99418	Predicted	Predicted	2.11267	0.322104	-0.857221	0.284251	-1.05882	-0.124856	2.51349	-1.76885	6.62259	Predicted	-0.0156913	2.81987
774	cyclophosphamide	abiraterone	0.106052	-1.88559	0.0619033	-0.572513	Predicted	-0.0444513	0.107471	Predicted	-0.968153	-0.54125	Predicted	1.85449	-2.3937	Predicted	Predicted	Predicted	Predicted	Predicted	Predicted	Predicted	Predicted	Predicted	Predicted	Predicted	Predicted	Predicted	Predicted	Predicted	Predicted	Predicted	Predicted	-5.71234	-3.65082	Predicted	Predicted	4.11191	2.72683	1.35399	1.34036	11.7158	0.834207	0.177577	-2.25669	-0.204602	-1.31615	-1.41127	1.77524
775	cyclophosphamide	ruxolitinib	2.27678	-0.247997	1.1216	6.67731	Predicted	1.09939	2.0511	Predicted	0.509817	-1.31988	Predicted	0.746023	2.00665	Predicted	Predicted	Predicted	Predicted	Predicted	Predicted	Predicted	Predicted	Predicted	Predicted	Predicted	Predicted	Predicted	Predicted	Predicted	Predicted	Predicted	Predicted	-3.43943	1.33398	Predicted	8.2625	-0.00438044	1.89186	-0.0242561	5.64292	-3.87824	-0.186679	1.97242	2.38808	5.9328	-1.9737	-1.97484	1.2229
776	cyclophosphamide	axitinib	0.529188	-1.48065	0.220195	-1.72232	Predicted	0.632447	0.0698602	Predicted	-0.962285	2.24807	Predicted	-0.675689	-0.101203	Predicted	Predicted	Predicted	Predicted	Predicted	Predicted	Predicted	Predicted	Predicted	Predicted	Predicted	Predicted	Predicted	Predicted	Predicted	Predicted	Predicted	Predicted	-2.96003	2.20705	Predicted	Predicted	3.1382	-0.749323	-0.711967	0.511221	6.363	-3.96388	1.58075	-0.0820237	1.48167	-1.07069	-2.50596	-0.143553
777	cyclophosphamide	crizotinib	0.485994	-3.32827	2.13121	-0.821728	Predicted	2.22973	1.85565	Predicted	0.262684	-2.36609	Predicted	-0.215385	0.629736	Predicted	Predicted	Predicted	Predicted	Predicted	Predicted	Predicted	Predicted	Predicted	Predicted	Predicted	Predicted	Predicted	Predicted	Predicted	Predicted	Predicted	Predicted	-1.19627	1.05095	Predicted	Predicted	2.39163	-0.566507	-1.16329	-1.89342	-0.298971	-6.07883	0.197511	-1.87156	8.89863	-3.99388	-3.24262	-0.204491
778	cyclophosphamide	decitabine	Predicted	Predicted	Predicted	Predicted	Predicted	Predicted	Predicted	Predicted	Predicted	Predicted	Predicted	Predicted	Predicted	Predicted	Predicted	Predicted	Predicted	Predicted	Predicted	Predicted	Predicted	Predicted	Predicted	Predicted	Predicted	Predicted	Predicted	Predicted	Predicted	Predicted	Predicted	Predicted	Predicted	Predicted	Predicted	Predicted	Predicted	Predicted	Predicted	Predicted	Predicted	Predicted	Predicted	Predicted	Predicted	Predicted	Predicted
779	cyclophosphamide	dovitinib	Predicted	Predicted	Predicted	Predicted	Predicted	Predicted	Predicted	Predicted	Predicted	Predicted	Predicted	Predicted	Predicted	Predicted	Predicted	Predicted	Predicted	Predicted	Predicted	Predicted	Predicted	Predicted	Predicted	Predicted	Predicted	Predicted	Predicted	Predicted	Predicted	Predicted	Predicted	Predicted	Predicted	Predicted	Predicted	Predicted	Predicted	Predicted	Predicted	Predicted	Predicted	Predicted	Predicted	Predicted	Predicted	Predicted	Predicted
780	cyclophosphamide	embelin	Predicted	Predicted	Predicted	Predicted	Predicted	Predicted	Predicted	Predicted	Predicted	Predicted	Predicted	Predicted	Predicted	Predicted	Predicted	Predicted	Predicted	Predicted	Predicted	Predicted	Predicted	Predicted	Predicted	Predicted	Predicted	Predicted	Predicted	Predicted	Predicted	Predicted	Predicted	Predicted	Predicted	Predicted	Predicted	Predicted	Predicted	Predicted	Predicted	Predicted	Predicted	Predicted	Predicted	Predicted	Predicted	Predicted	Predicted
781	cyclophosphamide	enmd-2076	Predicted	Predicted	Predicted	Predicted	Predicted	Predicted	Predicted	Predicted	Predicted	Predicted	Predicted	Predicted	Predicted	Predicted	Predicted	Predicted	Predicted	Predicted	Predicted	Predicted	Predicted	Predicted	Predicted	Predicted	Predicted	Predicted	Predicted	Predicted	Predicted	Predicted	Predicted	Predicted	Predicted	Predicted	Predicted	Predicted	Predicted	Predicted	Predicted	Predicted	Predicted	Predicted	Predicted	Predicted	Predicted	Predicted	Predicted
782	cyclophosphamide	etoposide	Predicted	Predicted	Predicted	Predicted	Predicted	Predicted	Predicted	Predicted	Predicted	Predicted	Predicted	Predicted	Predicted	Predicted	Predicted	Predicted	Predicted	Predicted	Predicted	Predicted	Predicted	Predicted	Predicted	Predicted	Predicted	Predicted	Predicted	Predicted	Predicted	Predicted	Predicted	Predicted	Predicted	Predicted	Predicted	Predicted	Predicted	Predicted	Predicted	Predicted	Predicted	Predicted	Predicted	Predicted	Predicted	Predicted	Predicted
783	cyclophosphamide	gemcitabine	Predicted	Predicted	Predicted	Predicted	Predicted	Predicted	Predicted	Predicted	Predicted	Predicted	Predicted	Predicted	Predicted	Predicted	Predicted	Predicted	Predicted	Predicted	Predicted	Predicted	Predicted	Predicted	Predicted	Predicted	Predicted	Predicted	Predicted	Predicted	Predicted	Predicted	Predicted	Predicted	Predicted	Predicted	Predicted	Predicted	Predicted	Predicted	Predicted	Predicted	Predicted	Predicted	Predicted	Predicted	Predicted	Predicted	Predicted
784	cyclophosphamide	indole-3-carbinol	Predicted	Predicted	Predicted	Predicted	Predicted	Predicted	Predicted	Predicted	Predicted	Predicted	Predicted	Predicted	Predicted	Predicted	Predicted	Predicted	Predicted	Predicted	Predicted	Predicted	Predicted	Predicted	Predicted	Predicted	Predicted	Predicted	Predicted	Predicted	Predicted	Predicted	Predicted	Predicted	Predicted	Predicted	Predicted	Predicted	Predicted	Predicted	Predicted	Predicted	Predicted	Predicted	Predicted	Predicted	Predicted	Predicted	Predicted
785	cyclophosphamide	ku-0063794	Predicted	Predicted	Predicted	Predicted	Predicted	Predicted	Predicted	Predicted	Predicted	Predicted	Predicted	Predicted	Predicted	Predicted	Predicted	Predicted	Predicted	Predicted	Predicted	Predicted	Predicted	Predicted	Predicted	Predicted	Predicted	Predicted	Predicted	Predicted	Predicted	Predicted	Predicted	Predicted	Predicted	Predicted	Predicted	Predicted	Predicted	Predicted	Predicted	Predicted	Predicted	Predicted	Predicted	Predicted	Predicted	Predicted	Predicted
786	cyclophosphamide	pazopanib	Predicted	Predicted	Predicted	Predicted	Predicted	Predicted	Predicted	Predicted	Predicted	Predicted	Predicted	Predicted	Predicted	Predicted	Predicted	Predicted	Predicted	Predicted	Predicted	Predicted	Predicted	Predicted	Predicted	Predicted	Predicted	Predicted	Predicted	Predicted	Predicted	Predicted	Predicted	Predicted	Predicted	Predicted	Predicted	Predicted	Predicted	Predicted	Predicted	Predicted	Predicted	Predicted	Predicted	Predicted	Predicted	Predicted	Predicted
787	cyclophosphamide	pf-562271	Predicted	Predicted	Predicted	Predicted	Predicted	Predicted	Predicted	Predicted	Predicted	Predicted	Predicted	Predicted	Predicted	Predicted	Predicted	Predicted	Predicted	Predicted	Predicted	Predicted	Predicted	Predicted	Predicted	Predicted	Predicted	Predicted	Predicted	Predicted	Predicted	Predicted	Predicted	Predicted	Predicted	Predicted	Predicted	Predicted	Predicted	Predicted	Predicted	Predicted	Predicted	Predicted	Predicted	Predicted	Predicted	Predicted	Predicted
788	cyclophosphamide	pioglitazone	Predicted	Predicted	Predicted	Predicted	Predicted	Predicted	Predicted	Predicted	Predicted	Predicted	Predicted	Predicted	Predicted	Predicted	Predicted	Predicted	Predicted	Predicted	Predicted	Predicted	Predicted	Predicted	Predicted	Predicted	Predicted	Predicted	Predicted	Predicted	Predicted	Predicted	Predicted	Predicted	Predicted	Predicted	Predicted	Predicted	Predicted	Predicted	Predicted	Predicted	Predicted	Predicted	Predicted	Predicted	Predicted	Predicted	Predicted
789	cyclophosphamide	plx-4720	Predicted	Predicted	Predicted	Predicted	Predicted	Predicted	Predicted	Predicted	Predicted	Predicted	Predicted	Predicted	Predicted	Predicted	Predicted	Predicted	Predicted	Predicted	Predicted	Predicted	Predicted	Predicted	Predicted	Predicted	Predicted	Predicted	Predicted	Predicted	Predicted	Predicted	Predicted	Predicted	Predicted	Predicted	Predicted	Predicted	Predicted	Predicted	Predicted	Predicted	Predicted	Predicted	Predicted	Predicted	Predicted	Predicted	Predicted
790	cyclophosphamide	tipifarnib	Predicted	Predicted	Predicted	Predicted	Predicted	Predicted	Predicted	Predicted	Predicted	Predicted	Predicted	Predicted	Predicted	Predicted	Predicted	Predicted	Predicted	Predicted	Predicted	Predicted	Predicted	Predicted	Predicted	Predicted	Predicted	Predicted	Predicted	Predicted	Predicted	Predicted	Predicted	Predicted	Predicted	Predicted	Predicted	Predicted	Predicted	Predicted	Predicted	Predicted	Predicted	Predicted	Predicted	Predicted	Predicted	Predicted	Predicted
791	cyclophosphamide	veliparib	Predicted	Predicted	Predicted	Predicted	Predicted	Predicted	Predicted	Predicted	Predicted	Predicted	Predicted	Predicted	Predicted	Predicted	Predicted	Predicted	Predicted	Predicted	Predicted	Predicted	Predicted	Predicted	Predicted	Predicted	Predicted	Predicted	Predicted	Predicted	Predicted	Predicted	Predicted	Predicted	Predicted	Predicted	Predicted	Predicted	Predicted	Predicted	Predicted	Predicted	Predicted	Predicted	Predicted	Predicted	Predicted	Predicted	Predicted
792	cyclophosphamide	vincristine	Predicted	Predicted	Predicted	Predicted	Predicted	Predicted	Predicted	Predicted	Predicted	Predicted	Predicted	Predicted	Predicted	Predicted	Predicted	Predicted	Predicted	Predicted	Predicted	Predicted	Predicted	Predicted	Predicted	Predicted	Predicted	Predicted	Predicted	Predicted	Predicted	Predicted	Predicted	Predicted	Predicted	Predicted	Predicted	Predicted	Predicted	Predicted	Predicted	Predicted	Predicted	Predicted	Predicted	Predicted	Predicted	Predicted	Predicted
793	cyclophosphamide	vx-702	Predicted	Predicted	Predicted	Predicted	Predicted	Predicted	Predicted	Predicted	Predicted	Predicted	Predicted	Predicted	Predicted	Predicted	Predicted	Predicted	Predicted	Predicted	Predicted	Predicted	Predicted	Predicted	Predicted	Predicted	Predicted	Predicted	Predicted	Predicted	Predicted	Predicted	Predicted	Predicted	Predicted	Predicted	Predicted	Predicted	Predicted	Predicted	Predicted	Predicted	Predicted	Predicted	Predicted	Predicted	Predicted	Predicted	Predicted
794	cyclophosphamide	enzastaurin	Predicted	Predicted	Predicted	Predicted	Predicted	Predicted	Predicted	Predicted	Predicted	Predicted	Predicted	Predicted	Predicted	Predicted	Predicted	Predicted	Predicted	Predicted	Predicted	Predicted	Predicted	Predicted	Predicted	Predicted	Predicted	Predicted	Predicted	Predicted	Predicted	Predicted	Predicted	Predicted	Predicted	Predicted	Predicted	Predicted	Predicted	Predicted	Predicted	Predicted	Predicted	Predicted	Predicted	Predicted	Predicted	Predicted	Predicted
795	cyclophosphamide	erlotinib	Predicted	Predicted	Predicted	Predicted	Predicted	Predicted	Predicted	Predicted	Predicted	Predicted	Predicted	Predicted	Predicted	Predicted	Predicted	Predicted	Predicted	Predicted	Predicted	Predicted	Predicted	Predicted	Predicted	Predicted	Predicted	Predicted	Predicted	Predicted	Predicted	Predicted	Predicted	Predicted	Predicted	Predicted	Predicted	Predicted	Predicted	Predicted	Predicted	Predicted	Predicted	Predicted	Predicted	Predicted	Predicted	Predicted	Predicted
796	cyclophosphamide	bms-536924	Predicted	Predicted	Predicted	Predicted	Predicted	Predicted	Predicted	Predicted	Predicted	Predicted	Predicted	Predicted	Predicted	Predicted	Predicted	Predicted	Predicted	Predicted	Predicted	Predicted	Predicted	Predicted	Predicted	Predicted	Predicted	Predicted	Predicted	Predicted	Predicted	Predicted	Predicted	Predicted	Predicted	Predicted	Predicted	Predicted	Predicted	Predicted	Predicted	Predicted	Predicted	Predicted	Predicted	Predicted	Predicted	Predicted	Predicted
797	cyclophosphamide	dorsomorphin	Predicted	Predicted	Predicted	Predicted	Predicted	Predicted	Predicted	Predicted	Predicted	Predicted	Predicted	Predicted	Predicted	Predicted	Predicted	Predicted	Predicted	Predicted	Predicted	Predicted	Predicted	Predicted	Predicted	Predicted	Predicted	Predicted	Predicted	Predicted	Predicted	Predicted	Predicted	Predicted	Predicted	Predicted	Predicted	Predicted	Predicted	Predicted	Predicted	Predicted	Predicted	Predicted	Predicted	Predicted	Predicted	Predicted	Predicted
798	cyclophosphamide	palbociclib	Predicted	Predicted	Predicted	Predicted	Predicted	Predicted	Predicted	Predicted	Predicted	Predicted	Predicted	Predicted	Predicted	Predicted	Predicted	Predicted	Predicted	Predicted	Predicted	Predicted	Predicted	Predicted	Predicted	Predicted	Predicted	Predicted	Predicted	Predicted	Predicted	Predicted	Predicted	Predicted	Predicted	Predicted	Predicted	Predicted	Predicted	Predicted	Predicted	Predicted	Predicted	Predicted	Predicted	Predicted	Predicted	Predicted	Predicted
799	cyclophosphamide	midostaurin	Predicted	Predicted	Predicted	Predicted	Predicted	Predicted	Predicted	Predicted	Predicted	Predicted	Predicted	Predicted	Predicted	Predicted	Predicted	Predicted	Predicted	Predicted	Predicted	Predicted	Predicted	Predicted	Predicted	Predicted	Predicted	Predicted	Predicted	Predicted	Predicted	Predicted	Predicted	Predicted	Predicted	Predicted	Predicted	Predicted	Predicted	Predicted	Predicted	Predicted	Predicted	Predicted	Predicted	Predicted	Predicted	Predicted	Predicted
800	cyclophosphamide	bi-78d3	Predicted	Predicted	Predicted	Predicted	Predicted	Predicted	Predicted	Predicted	Predicted	Predicted	Predicted	Predicted	Predicted	Predicted	Predicted	Predicted	Predicted	Predicted	Predicted	Predicted	Predicted	Predicted	Predicted	Predicted	Predicted	Predicted	Predicted	Predicted	Predicted	Predicted	Predicted	Predicted	Predicted	Predicted	Predicted	Predicted	Predicted	Predicted	Predicted	Predicted	Predicted	Predicted	Predicted	Predicted	Predicted	Predicted	Predicted
801	cyclophosphamide	nilutamide	Predicted	Predicted	Predicted	Predicted	Predicted	Predicted	Predicted	Predicted	Predicted	Predicted	Predicted	Predicted	Predicted	Predicted	Predicted	Predicted	Predicted	Predicted	Predicted	Predicted	Predicted	Predicted	Predicted	Predicted	Predicted	Predicted	Predicted	Predicted	Predicted	Predicted	Predicted	Predicted	Predicted	Predicted	Predicted	Predicted	Predicted	Predicted	Predicted	Predicted	Predicted	Predicted	Predicted	Predicted	Predicted	Predicted	Predicted
802	cyclophosphamide	lestaurtinib	Predicted	Predicted	Predicted	Predicted	Predicted	Predicted	Predicted	Predicted	Predicted	Predicted	Predicted	Predicted	Predicted	Predicted	Predicted	Predicted	Predicted	Predicted	Predicted	Predicted	Predicted	Predicted	Predicted	Predicted	Predicted	Predicted	Predicted	Predicted	Predicted	Predicted	Predicted	Predicted	Predicted	Predicted	Predicted	Predicted	Predicted	Predicted	Predicted	Predicted	Predicted	Predicted	Predicted	Predicted	Predicted	Predicted	Predicted
803	cyclophosphamide	lfm-a13	Predicted	Predicted	Predicted	Predicted	Predicted	Predicted	Predicted	Predicted	Predicted	Predicted	Predicted	Predicted	Predicted	Predicted	Predicted	Predicted	Predicted	Predicted	Predicted	Predicted	Predicted	Predicted	Predicted	Predicted	Predicted	Predicted	Predicted	Predicted	Predicted	Predicted	Predicted	Predicted	Predicted	Predicted	Predicted	Predicted	Predicted	Predicted	Predicted	Predicted	Predicted	Predicted	Predicted	Predicted	Predicted	Predicted	Predicted
804	cyclophosphamide	sns-314	Predicted	Predicted	Predicted	Predicted	Predicted	Predicted	Predicted	Predicted	Predicted	Predicted	Predicted	Predicted	Predicted	Predicted	Predicted	Predicted	Predicted	Predicted	Predicted	Predicted	Predicted	Predicted	Predicted	Predicted	Predicted	Predicted	Predicted	Predicted	Predicted	Predicted	Predicted	Predicted	Predicted	Predicted	Predicted	Predicted	Predicted	Predicted	Predicted	Predicted	Predicted	Predicted	Predicted	Predicted	Predicted	Predicted	Predicted
805	cyclophosphamide	vatalanib	Predicted	Predicted	Predicted	Predicted	Predicted	Predicted	Predicted	Predicted	Predicted	Predicted	Predicted	Predicted	Predicted	Predicted	Predicted	Predicted	Predicted	Predicted	Predicted	Predicted	Predicted	Predicted	Predicted	Predicted	Predicted	Predicted	Predicted	Predicted	Predicted	Predicted	Predicted	Predicted	Predicted	Predicted	Predicted	Predicted	Predicted	Predicted	Predicted	Predicted	Predicted	Predicted	Predicted	Predicted	Predicted	Predicted	Predicted
806	thiotepa	letrozole	-2.94632	Predicted	-5.03541	-2.75071	Predicted	-3.69786	-3.40634	Predicted	-3.94457	-4.10425	Predicted	-6.24371	3.84659	Predicted	Predicted	Predicted	Predicted	Predicted	Predicted	Predicted	Predicted	Predicted	Predicted	Predicted	Predicted	Predicted	Predicted	Predicted	Predicted	Predicted	Predicted	-5.56794	-6.08063	Predicted	Predicted	-2.35757	1.29524	6.4218	0.691429	-0.35271	1.21718	-1.10789	5.99493	-3.86226	-2.76356	-13.3395	-3.54953
807	thiotepa	ifosfamide	-2.05341	-11.1924	-3.15727	-1.45211	Predicted	-2.84392	-0.199075	Predicted	-5.47591	-4.23814	Predicted	-8.2394	-7.31603	Predicted	Predicted	Predicted	Predicted	Predicted	Predicted	Predicted	Predicted	Predicted	Predicted	Predicted	Predicted	Predicted	Predicted	Predicted	Predicted	Predicted	Predicted	-4.58596	-6.90861	Predicted	Predicted	-3.58816	-2.81394	5.81552	-3.50347	-2.42511	-7.73563	-2.89661	1.98475	-1.82896	-3.46386	-9.90814	-0.620573
808	thiotepa	temozolomide	-5.30568	Predicted	-2.26414	-2.0147	Predicted	-1.48934	-4.94528	Predicted	-1.34152	1.52632	Predicted	-2.36652	-1.33122	Predicted	Predicted	Predicted	Predicted	Predicted	Predicted	Predicted	Predicted	Predicted	Predicted	Predicted	Predicted	Predicted	Predicted	Predicted	Predicted	Predicted	Predicted	-1.30905	-3.89603	Predicted	Predicted	-3.90841	-2.92934	-0.136994	-4.51105	-4.23423	7.14632	11.6405	-1.16546	-10.0484	-0.792399	-2.75243	-0.968477
809	thiotepa	busulfan	-1.83566	-1.76184	-5.00499	-1.82407	Predicted	-2.19476	-6.90544	Predicted	-1.21699	-4.37281	Predicted	-6.40096	-3.48208	Predicted	Predicted	Predicted	Predicted	Predicted	Predicted	Predicted	Predicted	Predicted	Predicted	Predicted	Predicted	Predicted	Predicted	Predicted	Predicted	Predicted	Predicted	-1.90422	-1.67036	Predicted	Predicted	-1.26484	-3.52447	-9.1679	0.033407	-1.4149	-8.49526	0.173423	-2.83762	-0.313783	-4.64703	-9.35505	-1.72301
810	thiotepa	sunitinib	-5.27007	-5.53288	-3.85698	-0.192264	Predicted	-1.38002	1.62852	Predicted	0.26643	-5.29181	Predicted	-10.6754	0.580173	Predicted	Predicted	Predicted	Predicted	Predicted	Predicted	Predicted	Predicted	Predicted	Predicted	Predicted	Predicted	Predicted	Predicted	Predicted	Predicted	Predicted	Predicted	-4.38646	-6.11774	Predicted	Predicted	-5.86838	0.27526	-1.71428	-3.13042	-3.50612	-6.78016	0.4251	2.33301	-5.71105	-2.94737	-7.72126	-5.00295
811	thiotepa	raloxifene	-2.72585	-4.19818	-5.01598	-4.27241	Predicted	-2.26988	7.06814	Predicted	-3.02121	-3.51926	Predicted	-7.14199	-6.56757	Predicted	Predicted	Predicted	Predicted	Predicted	Predicted	Predicted	Predicted	Predicted	Predicted	Predicted	Predicted	Predicted	Predicted	Predicted	Predicted	Predicted	Predicted	8.39861	-1.24237	Predicted	Predicted	-5.75613	-2.48699	-1.18678	-7.1235	-2.0004	-5.32156	-0.107997	3.42098	-1.15733	-2.52678	-4.67895	-0.472092
812	thiotepa	celecoxib	-6.36609	Predicted	-2.81693	-2.8545	Predicted	-4.03773	-2.81675	Predicted	-4.35633	-6.64919	Predicted	-5.74438	-0.150944	Predicted	Predicted	Predicted	Predicted	Predicted	Predicted	Predicted	Predicted	Predicted	Predicted	Predicted	Predicted	Predicted	Predicted	Predicted	Predicted	Predicted	Predicted	0.49462	-7.12703	Predicted	Predicted	-3.95968	-1.53781	-0.0620631	-1.58193	-2.57337	-2.3396	-3.59771	-0.347731	4.72326	-3.11043	-5.51676	-2.17098
813	thiotepa	lenalidomide	-0.266492	-8.42065	-6.36283	-4.27042	Predicted	-3.04947	-0.266922	Predicted	-4.38891	-3.28033	Predicted	-9.466	-4.17563	Predicted	Predicted	Predicted	Predicted	Predicted	Predicted	Predicted	Predicted	Predicted	Predicted	Predicted	Predicted	Predicted	Predicted	Predicted	Predicted	Predicted	Predicted	1.22763	0.75935	Predicted	Predicted	-0.363924	-3.4778	2.60036	-6.54302	-2.09661	-0.546756	-2.54836	-1.10339	-2.31751	-5.35559	-2.83677	-2.51043
814	thiotepa	imatinib	-2.56658	Predicted	-6.20121	-5.25308	Predicted	-1.24486	-8.71318	Predicted	-4.27857	-0.386084	Predicted	-8.18207	-3.09953	Predicted	Predicted	Predicted	Predicted	Predicted	Predicted	Predicted	Predicted	Predicted	Predicted	Predicted	Predicted	Predicted	Predicted	Predicted	Predicted	Predicted	Predicted	-2.48703	-8.8239	Predicted	Predicted	-6.33356	-2.82197	-0.0829409	-2.24161	1.87131	-2.89726	-4.55893	-4.63644	-6.80221	-0.900063	-5.86886	-0.446625
815	thiotepa	dacarbazine	3.65705	-8.56457	-7.29204	-1.90868	Predicted	-1.46658	-3.06418	Predicted	-1.70122	-3.70396	Predicted	-8.83722	-3.59244	Predicted	Predicted	Predicted	Predicted	Predicted	Predicted	Predicted	Predicted	Predicted	Predicted	Predicted	Predicted	Predicted	Predicted	Predicted	Predicted	Predicted	Predicted	-7.64818	0.113004	Predicted	Predicted	0.353035	-2.42216	0.376823	-8.65252	-3.50512	-10.7676	-3.43241	-0.0510675	-0.798776	0.933428	-9.74169	-0.117225
816	thiotepa	methotrexate	-2.96378	Predicted	-7.84879	-3.6841	Predicted	-8.63965	-11.097	Predicted	-5.23701	-4.15233	Predicted	-4.10142	Predicted	Predicted	Predicted	Predicted	Predicted	Predicted	Predicted	Predicted	Predicted	Predicted	Predicted	Predicted	Predicted	Predicted	Predicted	Predicted	Predicted	Predicted	Predicted	-2.05065	-11.5419	Predicted	Predicted	Predicted	-1.79155	-0.340889	-1.49249	1.44041	-2.62869	5.1955	-1.04225	-8.56608	-6.04575	-3.96679	Predicted
817	thiotepa	bortezomib	1.2171	-2.22232	Predicted	Predicted	Predicted	1.17476	-1.12666	Predicted	-9.27166	-5.64545	Predicted	Predicted	Predicted	Predicted	Predicted	Predicted	Predicted	Predicted	Predicted	Predicted	Predicted	Predicted	Predicted	Predicted	Predicted	Predicted	Predicted	Predicted	Predicted	Predicted	Predicted	0.379215	Predicted	Predicted	Predicted	-3.22997	-1.22635	1.08635	-6.57297	-0.509846	Predicted	-3.15111	6.50029	-1.60061	4.63638	Predicted	-1.23716
818	thiotepa	anastrozole	-0.747933	-1.60492	-5.18854	-0.842218	Predicted	-2.88156	-1.70371	Predicted	-2.52323	-2.35043	Predicted	-3.43146	-4.31184	Predicted	Predicted	Predicted	Predicted	Predicted	Predicted	Predicted	Predicted	Predicted	Predicted	Predicted	Predicted	Predicted	Predicted	Predicted	Predicted	Predicted	Predicted	-2.0946	-4.69089	Predicted	Predicted	-2.65314	-7.15356	0.174142	-6.18066	-0.203338	-2.31147	9.01243	-3.35275	-3.94484	-4.44572	-7.70231	0.656403
819	thiotepa	mitotane	-0.490537	-6.27653	2.09325	-2.66268	Predicted	-3.12837	-0.69571	Predicted	-0.417458	-3.80645	Predicted	-3.98481	-4.62063	Predicted	Predicted	Predicted	Predicted	Predicted	Predicted	Predicted	Predicted	Predicted	Predicted	Predicted	Predicted	Predicted	Predicted	Predicted	Predicted	Predicted	Predicted	-0.530668	-7.27067	Predicted	Predicted	-2.59074	-0.813218	5.22192	-1.58047	-2.15564	-9.7362	-3.36932	0.497083	4.2842	-3.47475	-6.48173	-1.6408
820	thiotepa	dexrazoxane	0.895877	-13.0652	-7.81441	-3.24231	Predicted	-6.26042	-4.5595	Predicted	-4.76447	-8.59247	Predicted	-10.7551	-5.1892	Predicted	Predicted	Predicted	Predicted	Predicted	Predicted	Predicted	Predicted	Predicted	Predicted	Predicted	Predicted	Predicted	Predicted	Predicted	Predicted	Predicted	Predicted	-10.7374	-3.33205	Predicted	Predicted	-5.82551	-5.10047	-5.5913	-9.90661	-4.38637	-5.90885	-4.23618	-5.0175	0.83564	-1.70817	-6.40972	-3.7324
821	thiotepa	methoxsalen	-1.74242	-8.19428	-2.92634	-3.60408	Predicted	-3.99533	-1.72751	Predicted	-4.13365	-0.18331	Predicted	-8.67802	-2.48015	Predicted	Predicted	Predicted	Predicted	Predicted	Predicted	Predicted	Predicted	Predicted	Predicted	Predicted	Predicted	Predicted	Predicted	Predicted	Predicted	Predicted	Predicted	-1.51445	-0.260301	Predicted	Predicted	-2.20812	1.81434	-3.02946	-7.05565	-1.49462	2.83447	-3.28518	-2.85685	-1.09663	-1.76099	-1.0751	-0.763745
822	thiotepa	amifostine	-2.29096	-11.7522	-2.52872	Predicted	Predicted	-4.48619	2.7643	Predicted	-3.41173	-4.13339	Predicted	8.34276	-2.08455	Predicted	Predicted	Predicted	Predicted	Predicted	Predicted	Predicted	Predicted	Predicted	Predicted	Predicted	Predicted	Predicted	Predicted	Predicted	Predicted	Predicted	Predicted	-6.1924	-2.68637	Predicted	Predicted	-2.52533	0.147268	-2.94301	-4.15874	-1.8253	5.15875	0.6793	-0.677456	4.79258	0.0446836	5.99344	-4.07651
823	thiotepa	gefitinib	5.95867	-2.57841	-8.2735	-6.29311	Predicted	-8.19185	-4.8573	Predicted	-0.565633	-5.14461	Predicted	-9.03886	-5.76948	Predicted	Predicted	Predicted	Predicted	Predicted	Predicted	Predicted	Predicted	Predicted	Predicted	Predicted	Predicted	Predicted	Predicted	Predicted	Predicted	Predicted	Predicted	-1.49227	4.09159	Predicted	Predicted	-2.24149	6.09366	2.45696	-3.94223	0.677837	-2.72473	3.64301	1.83596	10.357	-2.35888	-1.75916	-3.87728
824	thiotepa	altretamine	-0.564258	-7.66053	-5.30616	-1.99739	Predicted	-1.51382	-1.3494	Predicted	-1.41849	-3.04873	Predicted	-5.3548	-2.49908	Predicted	Predicted	Predicted	Predicted	Predicted	Predicted	Predicted	Predicted	Predicted	Predicted	Predicted	Predicted	Predicted	Predicted	Predicted	Predicted	Predicted	Predicted	-2.55292	-3.68658	Predicted	Predicted	-0.189277	0.581566	2.62933	-6.66959	-1.09953	-9.30436	-2.79347	0.151507	-5.59731	-1.94595	-5.37765	-0.300029
[truncated: 1,521 more rows]
[truncated: 28 more columns]

## Sheet: Predicted_using_MARSY
	Drug 1	Drug 2	SF-268	SF-295	SF-539	SNB-75	T98G	BT-549	HS 578T	KPL1	MCF7	MDA-MB-231	MDAMB436	MDA-MB-468	T-47D	ZR751	BT-20	BT-474	CAMA-1	HCC1187	HCC1395	HCC1419	HCC1500	HCC1569	HCC1954	HCC70	MDA-MB-157	MDA-MB-175-VII	MDA-MB-361	MDA-MB-415	MDA-MB-453	SK-BR-3	UACC-812	K-562	RPMI-8226	HDLM-2	L-1236	786-0	A498	ACHN	CAKI-1	UO-31	HCT116	HCT-15	HT29	KM12	SW-620	A549	EKVX
[truncated: 2,346 more rows]
[truncated: 28 more columns]

[truncated: 1 more sheets: Completed_ZIP_Matrix]
